# Supplementary material for: Comprehensive analysis of CCCH-type zinc finger family genes facilitates functional gene discovery and reflects recent allopolyploidization event in tetraploid switchgrass
Source: BMC Genomics. 2015 Feb 25;16(1):129. doi: 10.1186/s12864-015-1328-4 (PMC4352264; doi:10.1186/s12864-015-1328-4)
Supplement: Additional file: 1. — Summary of PvC3Hs. Proposed names of PvC3Hs in this study, gene identifier in the Phytozome database, chromosomal localization, length of ORF, molecular weight (MW), pI value were presented. Corresponding unitranscript ID in PviUTs and probesetID(s) in PviGEA were also shown in the table. [file 12864_2015_1328_MOESM1_ESM.xls]

## Sheet: Sheet1
Proposed name	Gene identifier in Phytozome database	Chr	ORF (aa)	MW (kDa)	pI	Full sequence	Unitranscript ID	Probset ID	Protein Sequence
PvC3H1	Pavir.Aa00025.1	1a	631	69.77	4.94	Complete	AP13CTG08647	AP13CTG08647_s_at	MDSAARPDEEEARRRRSTDCIYFLASPLTCKKGSECEFRHSDAARMNPRDCWYWFNGNCANPKCSFRHPPLDNLLGAPPTPTTPRAPQQPAPQVSVPAQAHGSVPAKQGVPCYYFQKGMCAKGDRCAFSHGPQPAGTPQPPPAAKIFTPALQPNSQLKNSWTKPNSSGQQNTPVGIQDKSKFSTHDTKPVQKQHVTSRVDHSSRTYQNHSNSYAQSGTTKHYQPQPSVQDGLTENGMEAGEFVREPYAGSGVLVAGVNDDSEQSFKGNHSSYHHHTERSYRSSAERLSSDKRISEREPMPAVIAGSSDLRHRLLKQRRLNNNLRSIEAPDMNDACVEGERNDQHRWRGEEHDDPLPRSRLCDRIRLPDATSFDRHGSRSEELDRGPRGRLSPPKHLDLR…
PvC3H2	Pavir.Aa00915.1	1a	428	46.06	7.87	Complete	AP13CTG01901	AP13CTG01901_at	MDIETDGRFGNKRVHNRLGPGSGGAPSSTNGKVCNYWRAGRCNRFPCPYLHSELPEAAAPPKRPAGPGGNVWRNPNTGGRGGGGHNRWGRGPGGGSGAASHRPPDRPCKYFLAGTDCSYGERCRYPHSYCISDSITMLAPLKGHDKGVTGIALPTGSDKLYSGSKDGTVRMWDCQTGQCAGVITMGREVGCMISEGPWLFVGIPDAVKVWNMQTAAEMNLTGPTGQVYALAVASELLFAATQDGRILAWRFSAATNCFEPAASLDGHKLAVVSLIVGGMRLYSASMDKTIRVWDLATLQCIQTLSDHTDVVMSVLCWDQFLLSCSLDQTIKVWAATESGNLEVTYTHKEEQGALTLSGMPDAQSKPVLLCSLNDNTVRLYDLPSFSDRGRIFSKQEIRA…
PvC3H3	Pavir.Aa02729.1	1a	337	36.85	7.54	Complete	AP13ISTG69135	AP13ITG69135_at	MADGGGGGGAGEPAAGAGSAPVCSFVRKPPKNIRKRPAAPAGSDDEDDGGGALAALRSKKGPSSAGKLVFSSADASSEPRRFQYESSRTIQSTDSRATATLETETEFDRDARAIRERQLKQAEKALKKNPSGASSASASGEVYKGIHGYTDYKAGFRREHTVASEKAGGSHGPLRASAHIRLSARFDYQPDICKDYKETGYCGYGDSCKFMHDRGDYKSGWQLEKEWEEAEKARKRRIAMGGGDGSDDEAADEEDDDDDEALPFACFICRQPFVDPVVTKCKHYFCEHCALKHHSKNKKCFVCNKPTMGIFNAAQEIRKKMAQDKKQQQQQQQQHED
PvC3H4	Pavir.Aa03067.1	1a	384	41.23	9.56	Complete	KanlCTG34021	KanlowCTG34021_at	MEGICKRGTADGANGASADGKRARNTNCLLLHGLQVVARASSQMDLQPVERGPCEHRPAVQRLDPINQPPLEVRVVETCPKFHKRASMKENFCQMSNGFSIKHRFIAAFPDRPTDRSKTKVMYRLITRNRLIQALYCTLLLVLLVAPLATGEGCHFLHCLPGGYQAVSKMTNLGGPAVAPPGRMTMGRPPTPTVKTRLCNKYNTAEGCKWGDKCHFAHGERELGKPMLMDSSMHAPMGPKTHCMATPSSFGASATAKISIDASLAGVIIGRGGVNTKQISRVTGAKLAIRDHESDTSLKNIALEGTFDQIMHAGAMVRELTVNISGSAPPLAKNPPGGPHRGGGTGSNLKTQSMCENFAKGSCTFGDRCHFAHGENELRKPAAT
PvC3H5	Pavir.Aa03280.1	1a	441	50.63	8.77	Complete	AP13CTG03642	AP13CTG03642_at AP13CTG03642_s_at	MRDRSVDREFPSRERGDRPPPGMLGPPRRGPAYKTKLCALWQRGGCSRDTCSFAHGHAELRRFPGSRTSFPPRAGRRDYRGGDFRERFDRRRSPHRRHSPDRDSRDHRPLHEQRPTSQERESSYSRSPSRKSDRRHEKNPDDGETNSSRSLSVSDKNDDRKKETLSVDDKEDQEIQIILQLKQIRQDMELLREDKSNLEIILDEKNAEVRKISSRVNDLDLQIRKEKEECHRMTSKIKKFIKAHARFLKAQEELKRSQARFERLGDLLASDILKRGANEEVSSVNVDEDPNGPYERSPNAATTKKRSIPYSTSEEAKAVKKRRDRDSEFDKSSKGTEPTKALYLKKKLWEDEKDKIGTSANTDKVKDSPVKHVLPSTGMAAHAVDDLFEAVELEDRHGP…
PvC3H6	Pavir.Aa03281.1	1a	429	48.74	9.21	Complete	AP13ITG33634	AP13ITG33634_s_at AP13ITG33634_x_at	MRDRSVDREFLSRERGDRPPPGMLGPPRRGPAYKTKLCTLWQRGGCSRDPCSFAHGHAELRRFPGSRTSFPSRAGRRDYRGGDFRDRFDRRRSPHRRHSPDRDSRGHRPLQDRRAGSQERESSYSRSPSRKSERRHEKKPDDGETNSSRSFSISDKNDDKKKEALLGADDKEDQEIKIILDEKNAEVHKISSRVNDLELQIRKEKEECHRMTSKIKKFIKAHARFLKAQEELKRSQARFERLGDLLASDILKRGANEEVSSMNVDEAPSGPSERSPNAATAKKRSIPYSTSEEAKAVKRRSDRDAEFDKPSQGTEPTKALYLKKKLWEDERDKIGNVVSSANIDKVKDSLAKHVLPSTGMAAHAVDDLFEAVELEARHDAINTSIENGAGCETRSPAIP…
PvC3H7	Pavir.Ab00438.1	1b	401	46.28	9.44	Complete	AP13CTG31448	AP13CTG31448	MRDRSPDRESPSRERGDRPPPGMLDPPRRGPAYKTKLCSLWQRGGCPRDPCSFAHGRSELRRFPGSRTSFPPRAGSRDYRGGDFRDRFDRRRSPHRRHSPDRDSRGHRSRHDRRAVSQERESSYSRSPSRKSERRHEKKPDDGETNSSRSLSISDKNDDKKKEALLGANDKEDQEIQLKQKRQDMELLREDKSRLEIILDEKNDEVHKISSRVNDLELQIRKEKEECHRMTSKMKKFIKAHARFLKAQEELKRSQARFERLGDLLASDILKRVANEEVSSMNVDEDPNGPSERSPNAATAKKRSIPYSTSEEAKAVKKRTYLDAEFDKPSLGTEPTKAVYLKKKLWEDEKDKIVNVVSSANIDKVKDSPARHVLPSTVMAAHAVDDLFKAYEGDDEEVD…
PvC3H8	Pavir.Ab01939.1	1b	678	77.89	8.89	Complete	AP13ISTG75364	AP13ISTG75364	MSASDTAAGPLEAAAVAGASRREKRRERKKERRRKARREAAARARAADALAADPEEERRLLEQEEAEAAAESERARRAFEDAERRWLEAAAARAAEKAAAAAAAAEEARAAEASTREKSKDDHGNESEEDGEWEYIEDGPAEIIWQGNEIIVKKKKVKVPKGVKEKPPIQEDKAHCPFHLKTGACRFGVRCSRVHFYPDKSSTLLMKNMYNSPGLALEQDEGLESTDEEIEQSYEEFYEDVHTEFLKFGELANFKVCRNESFHLRGNVYVHYKSLDSALLAYSSMNGRYFAGKQITCEFVAVTRWKAAICGEYMRSKYKTCSHGVACNFIHCFRNPGGDYEWADWDNPPPRYWIRKMAALFVFERLQRSDRKRLKNSRDRYVSRRYMDEDVHPHSSQDY…
PvC3H9	Pavir.Ab03367.1	1b	660	72.85	5.09	Complete	AP13CTG15540	AP13CTG15540_at	MALQFPGYSSLQINGYRRKPLPPAISFFPATLISSKRLTCFFSRMQGSECEFRHSDAARMNPRDCWYWFNGNCANPKCSFRHPPLDNLLGAPTTPRAPQQPAPQVSVPAQAHGSVLAKQGVPCYYFQKGMCAKGDRCAFSHGPQPAGTPQPPPAAKIFTPALQPNSQLKNSWTKPNSSGQQNMPAGIQDKSKLSIHDAKPVQKQHVTSRVDHSSRTYQNHSNSYAQSGTTKQPQPSVQDGLSENGMEAGEFLREPSAGSGVLVAGVNDDSEQSFKGNRNSYHHHTERSYRSSAERLSSDKRISEREPMPAVIAGSSDLRHRLLKQRRLNNNLRSTEAPDMNDACLEGERNDQHRWRGEEHDRPLPRPRLRDRIRLPGATSFDRHGSCSEEWDRGPRGRL…
PvC3H10	Pavir.Ba00241.1	2a	665	70.63	6.45	Complete	AP13CTG14684	AP13CTG14684_s_at	MDAYEATKVVFSRIQALDPDHATKIMGFLLIQDHGEKEMIRLAFGPEALLQTVMAKARKDLGLLPATPTSAAAAAHSPFLLSRQNSGRCGAAAGTAPSPLSVSSPSSWAPPPVFSRSNSVSNGAAEEMAGVGEELTSPANGNGPPSPFFAAPAGDPLLDELQMQEQLAFLNDAGAGAGHQLPLFDGTERRSPGAGDGGFFPYGGLGWASGGPGHRRSSSVSELCLGGADGFGLKPCLYYARGYCKNGSACRFVHGDDAGATMEQQCQDILLLRSKSQRLGAGAFPYSPTGSLPGSPSVASKCLSLLLQQQNENQRAAAAAAAAALMLGGDEAHHKLMGRPRTDLASMMNPGSRQIYLTFPADSTFREEDVSNYFSIYGPVHDVRIPYQQKRMFGFVTFV…
PvC3H11	Pavir.Ba00523.1	2a	400	45.03	8.67	Complete	AP13ISTG70635	AP13ITG70635_at	MNIDECVRSLRNRIRRLHPFNADGIVSYMISSKTPVEIRQYLLASDDQIQRLIVEAKYLFPMLPPPQPPCEGAYIPYIHWQPQFHPSGSYHGIQDPVHPINQVGPLQQHQYHPSGSSHGIQAQNPSGPTGACQSPFPGFIGLGEHFQSFCIPGDGLPSNYGNACQVTGYPSSSKEQIKPCHFLFSTGSCKKGENCLFSHGSDSPKTNSMRQVQTPESLPMLEKEISELLLSLRPPKVPVESLANIYIKRYGKPLKFGDSCTKGQQNDHSFTCLLTKLCTTRVIERQGQCYIVPLEEAPKYLDDGFKLVMSPAGNGSDQIYITFGPKSTFTKEDAWNYFSQYGPVNDVRIPLRKKRMFGYVIFLYPGTAKRVLSERSPRNPHFICGDQVFVKAWKEKHELE
PvC3H12	Pavir.Ba00634.1	2a	667	70.94	6.58	Complete	AP13CTG08351	AP13CTG08351_at	MGDLADLACAGEAARSHLAGGGRRDLLAELLELAAADDAAGFREKLAAAGGDAELADGVGLWYGRSKAYEPRTPLMVAATYGSAEVVSLLLGLGCVDVNRRPGVDGATPLHCAASGGSPNAVAIVKVLLAAGADPVTPDAAGRFPADVILAPPASPDGLGDLEMLLGRRRGLAVATLVPSGSSSPPLSSSPDEGNRSPSSRSSSLSPITVDRAKKEYPVDPTLPDIKSSVYASDEFRMFAFKVRPCSRAYSHDWTECPFVHPGENARRRDPRKHPYTAVPCPNFRRPGGCPSGDSCEFSHGVFESWLHPSQYRTRLCKEGAACARRICFFAHDEDELRHVPHNSGAGLLSPRASSSIDMTAAAALGLLPGSPTRHFVPPPLSPSAANNGGGAAAHWLQG…
PvC3H13	Pavir.Ba01299.1	2a	309	33.47	9.19	Complete	AP13ISTG49289	AP13ITG49289_at	MSGEPTATAAPPPTPASSHRLRTLLPPPPSLCLHLEHLPQLQCLPCGPASHLASRPPREAAAAAGNTHEKDQTRPHRWSSRPGREHIDNAHPHSIPGTQVSTHHLLYRFCLFSTKSVAVANLNNHPCLVHALSSKVPNAICIIFSGLQSPGAQETYGTSQQGEPSTGNQGMLSPYRSSSFPVPQYALQREDVFPERPDRPECQYYMKTGGCKFGAVRKFHHPRVRSLPPPDCVLSPMGLPIRPGEELCKFYSRYGICKFGANCKFDHPMATPMGVYAYGFSASASASASTNVPMARRLLGSPPGSGYTS
PvC3H14	Pavir.Ba01701.1	2a	284	33.43	9.14	Complete	KanlowCTG00570	KanlowCTG00570_at	MAEHLASIFGTEKDRVNCPFYFKIGACRHGDRCSRLHNKPSISPTLLLCNMYQRPDMITPGVDAQGNPIDPERIQEDFEDFYEDIFEELSKHGEIDSLHVCDNLADHMIGNVYVQFREEEQAARALQALQGRYYSGRPIIAEFSPVTDFREATCRQFEEHSCNRGGYCNFMHVKQVGRDLRRKLFGHLHRSRRSHSRSSRSPSPYRHRRSSSRSRDRDDDYDYYYHYRSGSGSRRSSERHRSHDSDGSRRRRGRSRSRSPVREGSEERRARIEQWNREREAAQV
PvC3H15	Pavir.Bb03764.1	2b	659	69.67	7	Complete	AP13CTG24068	AP13CTG24068_s_at	MDAYEATKVVFSRIQALDPDHAAKIMGFLLIQDHGEKEMIRLAFGPEALLHTVMAKARKDLGLLPASGPATPTSAAHSPFLLSRQNSGRCGGAAGTAPSPLSVSSPSSWAPRLVFSRSNSVSNGAAEELGGAGEDLMSPANGNGPPSPFFPSPAGDTLLDELQLQEQLAFLNGAGAGAGHQLPLLDGTECRSPGDGDGGGFFPYGGRLGWGSGHRRSSSVSELCLGGADGLGWKPCLYYARGYCKNGSACRFVHGGGLPDDATALAGAKMDPAASMEQDMLLLRSKSQRLGAAAFPYSPTGSLPGSPSAASKCLSLLLQQQQNEKQRAEAAAAAAAALMLGGGDEAHKLMMGRARSELASMMNPGIYGPVHDVRIPYQQKRMFGFVTFVYPETVKLILA…
PvC3H16	Pavir.Ca00003.1	3a	NA	NA	NA	Incomplete	AP13CTG27488	AP13CTG27488_at	MDAWEATKVVFDRVRALDPDNASKIMGLLLIQDNIDKELIRLAFGPEHLLRAFIASARAELAGKPASPPLLVLSPLQTGLPWGISSLGSGDHQSPFATAEYVGYDDGDAFYPENEHDCWSPVSGGHRRSFSLSDAEVAAWRPCTYFFARGYCKYGSSCRFLHGPPEDDAAATEREIAVMRAKALAAARPHQHMAPAFPFSPSPLKGVDLNFLLHHQQQNEPQRCHFYHQRLHFAFLSCAMLLGRSDMHRFPVHSPRMDRGDLIAGPAARQIYLTFPANSTFSEEDVSNYFSMYGPVQDVRIPYQQKRMFGFVTFVYAESVRIILSKGNPHFVCDARVLVKPYKEMGKFRDRFRKLQHPHHGDFAGCTSPTGLLDSKDPFDLKQPQIGPRMMRKLKGQQQ…
PvC3H17	Pavir.Ca00935.1	3a	299	34.5	9.26	Complete	KanlowCTG07556	KanlowCTG07556_a	MAEHLASIFGTEKDRVNCPFYFKIGACRHGDRCSRLHNRPTISPTLVLANMYQRPDMITPGVDAQGQPIDPEKMQEHFEDFYEDIHEELGKFGEIENLNVCDNLADHMIGNVYVQFREEEQAAAAYNALQGRFYSGRPIIVEYSPVTDFREATCRQFEENSCNRGGYCNFMHVKQIGRDLRRKLYGHSASRRYHGRSRSRSPPPQRRGHRDRDDYHRDRDDYRRGGGGGGGGGGRGRGSRHDRYDDGGGRGGRHDRYDDGGRRRRGSPPPRRGRSPVRESSEERRAKIEQWNREREAKQ
PvC3H18	Pavir.Ca01257.1	3a	254	27.43	8.52	Complete	AP13CTG08812	AP13CTG08812_at AP13CTG08812_s_at	MGERRERGEAVACGPQLNPWMRCNTVLYTGLNFTKIWNVEDSYPERLGEPDCPYLVKSNRCRLKSKCKFNHSKEKVNALSAGTDNGQSLIADSAILPVRPSEPVCSFYVKTGKCKFGAKCKFNHPKDVGIAPVIAKETIYTATTDAAAHIGTADSSVPAKTLAPTAPAEAHNAKGLPIRPGEVDCSFYMKTGSCKYGSICRFNHPYRPVVDIASMAPLVQATLPTPEPIVSAAVLNPVANITQCFDFSCDSSAD
PvC3H19	Pavir.Ca01361.1	3a	598	65.44	6.97	Complete	AP13CTG14037	AP13CTG14037	MGSAGGRVGATDQIPEVEMDVVEGAPEEPGRVGSKRVRDSPSALGSHGFYGVTTAEKKPMLQPHNVYKSLSKAGNSNLLHMNSDGASKMGGRYLRGADGLGTPDSIALRLNISSPGENLENETKWATKICTFYTQGWCNKGNSCAFLHEREGGFAKAGLLAPPGFENHRGSEEGSQVQHQSNLKVLQFKDAEGSSKDERYRRLIHAYGEDNVRLAHIADKRNSTTPGISQGLHGTGSMEHSLVVHEKTNKPFMRHHTGLSPETYLDGRHILLDGGDFESGMDRRNDFSNAHVARTYLDVNTLNSGHQFRSSGLSISSDPFQLSEKLSAYGATTDNLSNTHQKEHHSSLASYSSHGLTGFRNPGYAASETSRPALLSSSSSEPYIMSAGPLSPIKDEVWV…
PvC3H20	Pavir.Ca01603.1	3a	166	18.58	9.68	Complete	KanlCTG37041	KanlowCTG37041_s_at	MGRPIKAHRSNRSNRPVNRSNRSVPVNPYYPPGVPFPHFPAPHMNHPMYKAADIPGHQQLPSDEYPERPGQPECQHFVKSGFCKYRMKCRFHHPRSCQPAPLTGLSPIGLPIKPDQPVCTYYGRFGVCKYGPACMFNHPFNFGPPIPAAGPPLPGQYHPTPGNFTV
PvC3H21	Pavir.Ca02037.1	3a	322	34.91	8.44	Complete	AlamoCTG13788	AlamoCTG13788_s_a	MTENVTVKGCSRGIIFIILAVLLLQNEKECAYYLRTGQCKFASTCKFHHPPPSNTMVAVRGSIYSPGQSATSPGQHTYPGAVTNWTLSRSASFIASPRWPGHSGYAQVIVPQGLVQVPRWNPYAAQMGSSSSDDQQRTPGTTQYYASSHQSETTGMGEHGVYPSYQPGSVPLGLYAVQGENIFPERPDQPECQFYMKTGDCKFGAVCKFNHPKERLIPAPNCALSPLGLPLRPGEPVCTFYSRYGICKFGPNCKFDHPMGTLMYGTATSPTGDAPTMHYQLASSPGHSERLLDGGSGRSHRISQTDSQQIPSGNGSTEREAS
PvC3H22	Pavir.Ca02146.1	3a	577	63.32	5.48	Complete	AP13CTG05901	AP13CTG05901_at	MMEPYTTGGLGGSMLRRRPPQGSFGSSNPDNYDRRERQRLGLPWSPPGWDAAWERARDRDAATAARGARLPERPGEPDCAYYVNFGLCRLGERCKLNHPRDRASLLVGDLVVDGGGRASAWIWKRGAAKLPERPLRPGEPDCDYYLKFGTCRLGEHCNFNHPLDRIYAEDPLQHPAGSGSSSSLPESVAPSRLIAQEDPSLSLQHRADSGSSNSQQEAVLHVDDAGLSPSRPAYDEDEAAEPLLLLEHPADSGSNNQEQEDAVDVGAGISLQPEPSLPLQHPADSGIINPELEVAVDVCADVSLEAHPFLPLQYPADRGRNDSLPEVAVAVDAELSASTSTAQHVEDDVHGTPDDQIKEQQNRCTKYSKKVLMFAIITFIDYAVSISSTRYTVLTKASM…
PvC3H23	Pavir.Cb01040.1	3b	543	58.96	7.53	Complete	KanlCTG37041	KanlowCTG37041_s_at	MADAEANTQPPDAAESPIASLSPSSVGAADADAIEKQLAGLGIAVAGGGGFPEPSGWDDVPVPVPVAVGGGDEVAGEKVRGPPPAPAGAADGKVRFPRRPGEPDCSYYLKFGTCRFGIKCKFNHPSRKKKSSRARGSGSSGSGSNSSSNKTSSPDDDQAPREEYEGLVPDISDSVTFHDKESSSNSGNHRKTSNEVIDIKKGRMESKEKISEELEKGVYFKKLDETNITNQKILKGVKDKRKETFLEGSVQEECKYYSTPGGCKFGTACKYLHREGKEGKAEVEKVELNFLGLPLRPGEKECPFYMRTGSCKFATNCKFHHPDPSNVASKEPVLEHENGDNPQRSAQGPSQPSVPIWPEQRALNEQHVPFLAPAPSYSAGMIPPQGMYPSPDWTGYHQF…
PvC3H24	Pavir.Cb01071.1	3b	196	21.23	6.13	Complete	AlamoCTG13788	AlamoCTG13788_s_a	MGSSSPDDQQRTPGTTQYYASSHQSETTAVGDHGMYPSYQPGSVPLGLYAVQGDNIFPERPDQPECQFYMKTGDCKFGAVCKFNHPKERLIPAPNCALSPLGLPLRPGEPVCTFYSRYGICKFGPNCKFDHPMGTLMYGTATSPTGDAPTMHYQLASSPGHSERLLDGGSGRSHRISQTDSQQIPSGNGSTEREMS
PvC3H25	Pavir.Da00473.1	4a	264	29.93	8.65	Complete	AP13CTG27960	AP13CTG27960_at	MLASEKVRWSLHTVRTRLAKKQQYCQFFTRFGECKKSGGKCPYIHDRAKVAICTKFLKGLCSNTSCKLTHKVLPERMPDCSYFLRGLCTNTACPYRHVKVNSNAPVCEDFLKGYCADGDECRKKHSYVCPVFEATGECPQESRCKLHHPKKKNKSKRSRVDTLQNNNWGRYFDTSIGHGNGARVVSSEEEERQKPEQVPGDDFADYIDLGADIEVDGDVDASDDIQLMELDSGNLKMQSDSLDAGIKPLRIMRTARVLRFLSLD
PvC3H26	Pavir.Da01616.1	4a	341	38.27	8.37	Complete	AP13CTG03781	AP13CTG03781_s_at	MSASSRVLCKFFMHGACLKGEYCEFSHDWKDQANNVCTFYQKGACSYGSRCRYDHVKVSRNPTVPLPSPSPSSSTARLASTSRQLSSFGHPPRAGHQTDSSTQRNQISVDVPAHSASKPAWRNDFQHVVSEDGIDWSSNQTLQNQTSLKPADLPICSFAAAGNCPYGEGCPQMHGDLCSTCGKMCLHPYRPDEREEHIKLCEKNHKRLEALKRSQEIECSVCLDHVLSKPTAAERKFGLLSECDHPFCIACIRNWRSNSPASGMDVNSALRACPICRKLSYYVIPSVLWYFSKEEKEEIIESYKSKLKSIDCKYFDFGTGSCPFGTSCFYRVRDLLHAMNM
PvC3H27	Pavir.Db00225.1	4b	401	43.83	8.81	Complete	KanlCTG22313	KanlowCTG22313_at	MNRRQELCRNFQRGSCKYGAQCRFVHASSQQQQQQQQAKPNPFGFGSASRPQQQQQSFGSQFQQQQQQQQKPNPFGFGVQGGQSRNAPGPAKPFQNKWVRDPSAPTKQPEAAQAPAAAHTSCIDPESCRQQIAEDFKNETPLWKLTCYAHLRSGPCDIKGDISFEELRAKAYDESRQGHPLQSIIEGERNLQNAKLMEFTNFLNNPHVSVSQTPSFPTVASFPEAKNNSPFGVPQTNGPPVFSSFSQVGSANNVGPGPRTAPGVPTNSLFGQSSQASHPAFPAPTFGRSDMKFGVSGSFGSQISQQPSGSLQGSSISTVGNFPKPPAGYQQSTSSSHHRDIDRQSQDLLSGIIAPTSAVNQVPIEENKNENQDDSIWLKEKWSIGEIPLGEPPQRHISH…
PvC3H28	Pavir.Db00748.1	4b	301	31.23	9.51	Complete	AP13CTG21537	AP13CTG21537_s_a	MDAGRKRAAPEGANGAGGPKRSRESETTQMGVGSKSKPCTKFFSTAGCPFGASCHFLHNFPGGYQAVAKMTNLGGPPVPAPPGRIPMGPGAPDGPPSPAMKTRMCNKYNTAEGCKWGSKCHFAHGERELGKPMQMDNSMGVPPMGPGPNGHFMPPPMPVPDMVPPSTFGASATAKISVDASLAGAIIGKGGTNTKHISRVTGAKLAIRDNEADPNLKNIELEGTFDQIKHASAMVTELIVRISGKAPLQAKNNPGRGSHAGGAGSNFKTKLCENFSKGSCTFGDRCHFAHGESELRKPAAA
PvC3H29	Pavir.Ea00362.1	5a	373	39.79	6.75	Complete	AP13ISTG55623	AP13ITG55623_s_at	MMMMGEGVSVPPWSHHLPVSGVDVGGGTTGGDEMTPYLLSALHQYLPCNDAGAGADDDEAAAAAAMAAGVDGYGSDEFRMYEFKVRRCARARSHDWTECPFAHPGEKARRRDPRKYHYSGTACPDFRKGGCKRGDACEFAHGVFECWLHPARYRTQPCKDGTACRRRVCFFAHTPDQLRVLPAQQSSPRGAAAAALPLAESYDGSPLRRQAFESYLTKSIMSSSPTSTLMSPPKSPPSESPPLSPDGAAAAFRRGSWPGVGSPVNEVLASLRQLRLSKANSSPAGGWSGYPSSAVAYGSPTATGLYTLPLDPRRPIGRLPWANLEPLDVSFGGGDEEPVQRVFERLSREGAVSGDATAAIGGPDVGWVSDLIN
PvC3H30	Pavir.Ea00381.1	5a	265	28.53	8.67	Complete	KanlCTG30908	KanlowCTG30908_at	MERDATAAGFGGASRWKASPDGVIVLPAGSAAPQHARHQRDREREREQPRENCQGAGVFGDQQHPEPPEKVFYKTKLCEKFEAGGRCAYEDGCTFAHGQAELRPPLHHVPPGHIIKRRTPPPPPPPPPPPPPPPPPPPPPPGADTPYGAYHGKVCFEFRDRGTCHFGERCSYAHASAAEVAEMRYPGGPRSVEHALRNAPPLGRAAYAPGARGISISTSSYAPAARAFQSAPAAAAGEDGRRFSRLELLGRKKTSGIYGDWPEED
PvC3H31	Pavir.Ea00890.1	5a	139	15.24	8.87	Complete	AP13ISTG70895	AP13ITG70895_at	MPLGRYYCDYCDKQFQDTPAALKRHLEGAQHQRARALWYDSVRPQDRHGGASSLLLPDGTLAKGVCHHFVRTGTCKYGDPCRYFHLKPYDANPSLAAPGPGPGAMVQQSNFLGSQPNFVGYQAAERNSFSGNVLGAHTS
PvC3H32	Pavir.Ea00915.1	5a	453	48.64	8.37	Complete	KanlCTG20136	KanlowCTG20136_s_at	MEPYAAAKEGGGGGDASTGLEEPMRRLGLGGDGEAGDAKLPERPGEADCAYYLRTGACGYGERCRYNHPRDRDRATPVNGVGRTAGAVEYPERPGQPLCEYYAKNGTCKFGSNCKFDHPREGGFAPVALNSSGFPLRQGEKECSYYMKTGHCKFGGTCKFHHPELRILSETPTIYPPVQPSPVSSPHPYPHLANWQMGRPPVVPGSFLPGSYPPMMLPPTLMPMQGWNPYISPMNQVAPAGGQQTVQTGPPYGLSHQGPTSAVTYGSHYAQLYSSAGTSSTNIQEYALPERPGQPECEHYMKTGACKFGAACKYHHPQYFSGPKSNCALSPLGLPLRPGSQPCTYYAQHGFCKFGPTCKFDHPMGTLNYSPSVSSLTDVPVTPYTLSFPVTPMAPYLSS…
PvC3H33	Pavir.Ea00916.1	5a	472	49.55	6.87	Complete	AP13CTG02720	AP13CTG02720_s_at	MEPPHAEEAAAAGGGGGEGGRASPGTGLEGPMLRLGLDGGGDGEGGEREAEADARLPERPGEADCGYYLRTGACGFGDRCRYNHPRDRGGTEFGGGAKNGAASDFPERQGQPICEYYFKTGTCKFGSNCKYHHPKQDGSVQSVILNNGGFPLRPGEKECSYYMKTGQCKFGTTCKFHHPEFGGIPVTPGIYPPLQSASVPSPHTYAPLANWQMGRSPVVPGSYIPGSYTPMMLSSGMVPLQGWSPYPASVNSVASGGAQQTVQAGPLYGIGHHGSSATIAYGSPYMPYSSSTGQSSNNHQEHGFPERPGQPECQYYMRTGDCKFGGTCKYNHPRDWSAAKSNYVFSPLCLPLRPGAQPCAYYAQNGYCRYGVACKYDHPMGALGYSSSALPLSDMPIAP…
PvC3H34	Pavir.Ea01892.1	5a	675	72.45	5.23	Complete	AP13ISTG39544	AP13ITG39544_at	MEEEDALAASPVAPPPAPLAAAAVLTRRRSHLDSASYRTLSRLFSHCLHLQPSSRVGTAPTEGEPAVAKPTGEHSGDSAQVPEGADFDQLKDLEKETVSPAREQLAAANPTGNPCEAEAPQRSHDDLDEVVAVESTCGTGNTSAVVEKLGIGAGTVVVEDDALQLVKACLETTEVNESLEGALGNDDGQLLLDAMLTNFTGLIDDVGAGVIPVETCVVSGGELQNSKASEDLKQSGGRIEDVEPVSNLNRELNIDGGFEEGEIEGELQDLDSEESGDSELVDDDNAEDENLGGDSVSKGSGACDHGIQSVNLHSKPEIVGNGHLTLNKDANVRGDEQISVTRAQAVSYDEVVDWNETPLPGNEATNPGKKRKRSLTEERKAKKTENKRKKRAKQRIADG…
PvC3H35	Pavir.Ea02049.1	5a	525	57.51	6.32	Complete	AP13CTG25652	AP13CTG25652_at	MSDPLYPFSRGALPGGDGKPPPPRYSDFEVDLIAARYASSPPPPPYPSAADASAFDSHVGAFDSHIGAFDSHVGAFDSHIGAFDLYVGAGRYAGALYHQSFMGSHSTVGQNEALYSSNTMAKRPRLESSLPMYPQRPGKKDCAFYMRTRTCNYGETCKFDHPQWVPEGGVPNWKEVPEDSYPERPGEPDCPYFVKSNSCRFKSKCKFNHPKEKVNALCAGTDNGQSLIADSAILPVRPSEPVCSFYVKTGKCKFGAKCKFNHPKDVEIAPVIAKETIYTATTDAAAHIGTADSSVQAKAHAPTAPAEAHNAKGFPIRPGEVDCLFYMKTGSCKYGSICRFNHPYRPVVDVALMDPLVQDTLPTPAPIDSAAVLNPAANIMQCFDFYATHVPIEPLPIMY…
PvC3H36	Pavir.Ea02238.1	5a	343	36.88	8.6	Complete	AP13ISTG55530	AP13ITG55530_at	MQEALLSPGNAGSLRSALELKPFAFGDQRLASPRYLNLACGGGGDDAVDALFRCSSPFSPSFGFSSPSPLAASSSVSLSPSSSASLVDDCDDAAADAATGHRLQLARLALQYQEAADRYELCLARLAEAADEAAALRRENAELRAANGDLTRRLALLRDIGKQAAAAAIADEVRRLRFVDQKAAKERPPEKLAVLPKSISVRSNEYLKMKLPNQAPATPAANNSKPRAANATKPSSRAYMGDGGGRKGEEATKEAGGTELEVCNQGMFKTELCNKWEETGACPYGEQCQFAHGVAELRPVIRHPRYKTQVCRMVLAGEVCPYGHRCHFRHSLTQAERLLLPRP
PvC3H37	Pavir.Ea02352.1	5a	296	34.14	9.26	Complete	AP13ITG54374	AP13ITG54374_s_a	MAEHLASIFGTEKDRVNCPFYFKIGACRHGDRCSRLHNRPTISPTLVLVNMYQRPDMITPGVDAQGQPIDPRKMQEHFEDFYEDIFEELSKFGEIENLNVCDNLADHMIGNVYVQFREEDQAAAAHTALQGRFYSGRPIVVDFSPVTDFREATCRQYEENSCNRGGYCNFMHVKKIGRDLRKKLFGHYRRPNRGRSRSPSPHHRRERRDRDDYRGGGGRGRDDYHGGGGRGRDDYHGGGGGRRGGGSRSERYDDGGRRRHDGSPPPRRARSPVRESSEERRAKIEQWNREREEKQG
PvC3H38	Pavir.Ea03945.1	5a	428	46.39	8.83	Complete	AP13ITG49289	AP13ITG49289_at	MDEAGRASAPAAVTVSATTAPAHPPPSATAAAAAATDTSSPDPSALYGEGMWEQMAMNSGATMQPGPYPERPGEPDCTYYLRTGMCRFGMSCRFNHPPDRNLAIASARMKGEYPERVGQPECQYYLKTGTCKFGPTCKFHHPREKAGIAGRVQLNTLGYPLRPNEKECAYYLKTGQCKYANTCKFHHPELFNVVPSSRGSPIYPSVHSSASTGPQSYTGTMASWAFPHASFIPSPRWQSPSNYAPMIVPQGLVQVPSWNSYPGQLQSPGVQQTYGTSQQGEASSGNQGMLSPYRSSSFPVPQYALQRENVFPERPDQPECQYYMKTGDCKFGAVCKFHHPRVRSLPPPDCVLSPLGLPIRPGEELCKFYSRYGICKFGANCKFDHPMAAPMGVYAYSFS…
PvC3H39	Pavir.Eb00253.1	5b	365	38.87	6.66	Complete	AP13CTG59085-RC	AP13CTG59085_at	MMMMGEGVGVPPWSQHLPVSGVDVGGGDEMTPYLLAALRQYLPCNDAGAGADDDEAAAAAAMAAGVDGYGSDEFRMYEFKVRRCARARSHDWTECPFAHPGEKARRRDPRKYHYSGTACPDFRKGGCKRGDACDFAHGVFECWLHPARYRTQPCKDGTACRRRVCFFAHTPDQLRVLLAQQSSPRGAGAAASPLAESYDGSPLRRQAFETYLTKSIMSSSPTSTLMSPPKSPPSDSPPLSPDGAAAFSRGSWPGVVSPVNEVLASLRQLRLSKANSSPAGGWSGYPSSAVALPSTPTTMGGFMANLEPLDVSFIGGEEEPVQRVESGRALRAKVFERLSREGAVSGDATAATGGPDVGWVSDLIN
PvC3H40	Pavir.Eb00379.1	5b	235	25.64	8.71	Complete	KanlCTG30908	KanlowCTG30908_at	MPPPVWGLDAGRRRRTPIVLPAGSAAPQHARHQRDRDRERERGLEREQPQHNYQGVGVFMDQHPEPPEKVFYKTKLCEKFEASGKCAYEGGCTFAYEGGTPPPPPPPSPPPPPSAADAPHGGYYSKVCFEFRDRGTCHFGERCSYAHASAAAIAEMRYPGGPRSVEHALRNATPLARAAYAPGARSSSSSINSYAPAMRAFPSAPAGEDGSKFSRLELLGRKKTSGIYGDWPEED
PvC3H41	Pavir.Eb00942.1	5b	474	49.77	6.87	Complete	AP13ISTG52527-RC	AP13ITG52527RC_x_at	MEPPHAEEAAAAGGGGGEGGRASPGTGLEGPMLRLGLDGGGGGEDGEREADAEADARLPERPGEADCGYYLRTGACGFGDRCRYNHPRDRGGTEFGGGAKNGAASDFPERQGQPVCEYYLKTGTCKFGSNCKYHHPKQDGSVQSVILNNGGFPLRPGEKECSYYMKTGQCKFGSTCKFHHPEFGGIAVTPGIYPPLQSASVPSPHTYAPLANWQMGRSPVVPGSYIPGSYTPMMLSSGMVPLQGWSPYPASVNPVASGGAQQTVQAGPLYGIGHHGSSAAIAYGSPYMPYSSSTGQSSNNHQEHGFPERPGQPECQYYMRTGDCKFGATCKYNHPRDWSAAKSNYVFSPLCLPLRPGAQPCAYYAQNGYCRYGVACKYDHPMGALGYSSSALPLSDMPI…
PvC3H42	Pavir.Eb00943.1	5b	307	33.01	8.76	Complete	AP13CTG09659	AP13CTG09659_s_at	MKTGHCKFGGTCKFHHPELGILSETPTMYPPVQPSPVSSPHPYPHLANWQMGRLPVVPGSFLPGSYPPMMLPPTLMPMQGWNPYISPMNQVAPAGGQQTIQPGPPYGLSHQGPTSAVTYGSHYAQLYSSAGTSSSNIQEYALPERPGQPECEHYMKTGACKYGAACKYHHPQYFSGPKSNCALSPLGLPLRPGSQPCTYYAQHGFCKFGPTCKFDHPMGTLNYSPSVSSLTDVPVTPYPLTFPVTPMAPYLSSSDLRPQYTLTKEHSANPPAVPGTTYGPVGTISKVYAPHTLIRPLNATAAGMQAS
PvC3H43	Pavir.Eb00973.1	5b	164	17.88	8.62	Complete	AP13CTG03782	AP13CTG03782_s_at	MPLGKYYCDYCDKQFQDTPAARKRHLQGTQHQRARALWYDSVRHQDQHGGASSLLLPDGTLAKGVCHHFVRTGTCKYGDSCRYFHPKPDGVNPSLAAPGPGPGAIVQQSNFLGSQPNFVGYQAAERNSFSGNVLGAHTSWGNLPPSLQPPPEGGYPPLPFVDWG
PvC3H44	Pavir.Eb01915.1	5b	525	57.11	6.97	Complete	AP13CTG25652	AP13CTG25652_at	MSDPRYPYSRGALLGGDGEPPPPPRYSDFEVDLIAARYAAAPPPPPYPSSADASAFDSHVGAFDSLVGAFDSPVGAFDSHFGAFDSHAGAGRSAGALYHQSFMGSHSTVGQNEALYSSNTMAKRPRLESSFPMYPQRPGEKDCAFYMRTRTCNYGEACKFDHPQWVPEGGVPNWKEFRNVEDSYPERPGEPDCPYLVKSNRCRFKSKCKFNHPKEKVNALSAGTDNGQSLIADSAILPVRPSEPVCSFYVKTGKCKFGAKCKFNHPKDVGIAPVIAKETIYTATTDAAAHIGTADSSVPAKTHAPTAPAEAHNAKGLPIRPGEVDCSFYMKTGSCKYGSICRFNHPYRPVVDIASMAPLVQATLPTPEPITSAAVLNPVANITQCFDFHATHLPIEPVP…
PvC3H45	Pavir.Eb02489.1	5b	682	73.38	5.32	Complete	AP13CTG26672	AP13CTG26672_at	MEDALAASPVVPPPAPLAAAAVLTRRRSHLDSASYRTLSRLFSHRLHLQPSSRVGTAPIEGEPAVANPTGGHSGDSAQVPEGADFDWLKDVEKEVADAGGPSLHETVSLAREQLATANPTGDPCEAEAPQHSHDDVDEVVAVESTCGNTGAVIEELKIGAGTLVVEDDALKLVKACLETTEVDESVDGALGNDDGQLLLDAMMTNFTGLIDDVGAGVIPVQTCVVSGGELQNSKASEDLKQSGGGIEDGEPVSNLDRELNEDGGFEEGEIDGEFQDLDSEESGDSELVDDDNAEDEKLGGDSVSRGSGACDHGIQSVNLHPKPEIVGNGHLTLNKDANFRGDEQISVTRAQAVSYDEVVDWNETPLPGNEATNPGKKRKRSLTEERKAKKTENKRKKRA…
PvC3H46	Pavir.Fa01880.1	6a	362	38.34	7.16	Complete	AP13ISTG74634	AP13ITG74634_at	MDYTNAIHIIPDAAGPDAWANAAPSAGGDSAIWATEDDYRQWNNDPGYGDRNPSSRAGSEQPPPGKKSRGGAGGSGAGGGGDGGGSNSTSKSRAIGKMFFKTKLCCKFRAGTCPYITNCNFAHGMEELRKPPPNWQEIVAAHEEATEQREEHQIPIMTSGSVVAGDGGGGGSQGGRAYKGRHCKKFYTEEGCPYGDACTFLHDEQSKARESVAISLSPTVGSGGYNPSTVTVGMVQKPSNWKTRICNKWEMTGYCPFGSKCHFAHGAAELHKYGGGLVDIDSRDAASTPDSKQAGASAKAPADSAAASTAMPPHADVYHLGIQSQRSTIVSQRSGHVQRPIQKWKGPDKISRIYGDWIDENE
PvC3H47	Pavir.Fa02168.1	6a	289	33.3	9.26	Complete	AP13ISTG65500	AP13ITG65500_at AP13ITG65500_s_at	MAEHLASIFGTEKDRVNCPFYFKIGACRHGDRCSRLHNRPTISPTLVLANMYQRPDMITPGVDAQGQPIDPEKMQEHFEDFYEDIYEELGKFGEIENLNVCDNLADHMIGNVYVQFREEEQAAAAYNALQGRFYSGRPIIVEYSPVTDFREATCRQFEENSCNRGGYCNFMHVKQIGRDLRRKLYGRSASRRYHGRSRSRSPPPQRRGHRDRDDYRGGGGGGGGRGRGSRHDRYDDGGGRGGRHDRYDDGGRRRHGSPPPRRGRSPVRESSEERRAKIEQWNREREAKQ
PvC3H48	Pavir.Fa02179.1	6a	919	99.68	6.52	Complete	AP13CTG10318RC	AP13CTG10318RC_x_at	MDSKDDGQVPKPTEALRHAAAGEEPELVVHSQRPGEPDCSYYLKFGRCRYGSKCMFNHPPKHWAGQWQRHAIAAGEKQGQQAAEYPRRPGEPDCSHYVKFGSCKFEMNCRFNHPSRKQVYFPAGACKCNHHEIEEVRLNSLGLPLRPGTGLCSYYMQKGVCKFGSNCKFHHPNRSESEQEKLNADSEGSSQQNFYSILGDIIKPHPDLSPRHAPPPLDLPVPSYLLQQSSKGKEDESFSLTQPRQVYSCPEQSGYQQLADSHFEPAKQVRYTRDQLLQRRETQQLVDVSKDILELKQCIEMELHGEDYSWPNNDSNVHTLSYHRYDLADRRERHPRSTAKIPEVASEEKYWDNIDEEKESYGTSGKQEQFCKHDQLRCFEFDSKPQVGVLIGKAGETIR…
PvC3H49	Pavir.Fa02279.1	6a	940	103.69	9.15	Complete	AP13CTG07916	AP13CTG07916_at AP13CTG07916_s_at	MTGDSRRQRSKWDAKEGSHDIVEISEDESLPDKTIVHRKGGDVHPQPDTSMHHGGAGHEKEQADGFNKDTKELQPKAPSERSQPLRAADERDNNEWSKAAGNQGMNRYADDRRRGDGWGTDRSRGYSSRVPSDTDAWRPHSRSPSPRGVWNRSRRNRSRSRSRSRSRNRSRSRSRSIGRGRGRSRSPYFADRGSEWRVERGRTSGGPALPCRDFVAGRCRRGSNCRFLHEDGGHKPFEDHYPADPRERFGYQNKEFMDSREPNDYLRSRQSRDHYDDGLWEISEPRRDYRSTEQCYNFAKGRCARGASCRFAHGDSGSHGGWRDEARESAHDRGGPDSSYGNRTEHRRVNKNPCKFFAEGRCRRGESCPYLHEEAPQSRIGVSAPDEPLNYSDGRSARG…
PvC3H50	Pavir.Fb00062.1	6b	301	34.56	9.14	Complete	AP13CTG22321	AP13CTG22321_at	MAEHLASIFGTEKDRVNCPFYFKIGACRHGDRCSRLHNRPTISPTLVLANMYQRPDMITPGVDAQGQPIDPEKMQEHFEDFYEDIYEELGKFGEIENLNVCDNLADHMIGNVYVQFREEEQAAAAYNALQGRYYSGRPIIVEYSPVTDFREATCRQFEENSCNRGGYCNFMHVKQIGRDLRRKLYGRSASRRYHGRSRSRSPPPQRRGHRDRDDYHRDRDDYRGGGGGGGGGGGGGRGRGSRHDRYDDGGGRGGRHDRYDDGGRRRHGSPPPRRGRSPVRESSEERRAKIEQWNREREAKQ
PvC3H51	Pavir.Fb00411.1	6b	364	38.42	7.16	Complete	AP13CTG12640	AP13CTG12640_at	MDYTNAIHIIPDAAGPDAWANAAPSAGGDSAIWATEDDYRQWSNDPSYSDRNPSSRAGSEQPPPGKKSRGGAGAGGGGGGGGGDGGGSISTSKSRAIGKVFFKTKLCCKFRAGTCPYITNCNFAHGMEELRKPPPNWQEIVAVHEEATEQREEHQIPIMTSGSVVVGDGGGSGSQGGRAYKGRHCKKFYTEEGCPYGDACTFLHDEQSKARESMAISLSPTVGSGGYNATSATGGMVPKPSNWKTRICNKWEMTGYCPFGSKCHFAHGAAELHKYGGGLVDIDSRDAASTPDSKQAGASAKAPADSAAASTAMPPHADVYHLGIQSQRSTIVSQRSGHVQRPIQKWKGPDKISRIYGDWIDENE
PvC3H52	Pavir.Fb00417.1	6b	362	38.3	6.86	Complete	AP13CTG16370	AP13CTG16370_at	MDYTNAIHIIPDAAGPDAWANAAPSVGGDSAIWATEDDYRQWSNDPGYGDRNPSSRAGSEQPPPGKKSRGGAGGGDGGGGGGDGGGSNSTSKSRAIGKMFFKTKLCCKFRAGTCPYITNCNFAHGMEELRKPPPNWQEIVAAHEEATEQREEHQIPIMTSSSVVAGDGGGGGSQGGRAYKGRHCKKFYTEEGCPYGDACTFLHDEQSKARESVAISLSPTVGSGGYNATSATGAMVQKPSNWKTRICNKWEMTGYCPFGSKCHFAHGAAELHKYGGGIVDIDSRDAASTPDSKQAGASAKAPADSAAASTAMPHADMYHLGIQSQRSTIVSQRSGHVQRPIQKWKGPDKISRIYGDWIDENE
PvC3H53	Pavir.Fb00578.1	6b	618	70.12	5.88	Complete	KanlCTG14441	KanlowCTG14441_at	MDSKDDGQVPKPTEALWHAAAGEEPELVVHSQRPGEPDCSNYLKFGRCRYGSKCMFNHPPKPWAGQWRAGEKQGQQVAEYPRRPGEPDCSHYAKFGSCKFEMNCRFNHPSRKQVYFPAGACKCNHHEIEEVRLNSLGLPLRTGTGLCSYYMQKGICKFGSNCKFHHPNRSESEQEKLNADSQGSSQQNFYSILGDIIKPDSDLSLRHAPPPLDLPVPSYLLQQSSKGKEDKSFSLTQPRQVYSCPEQSGYQQLADSHFEPAKQVRYTRDQLLQQREKTQQLVDVSKDILELKQCIVMELHGEDYSWPNNDSNVHTLSYHQYDLADRRERHPRSTAQIPEVASEEKYWDNIDEEKGSYGTSGKQEQFCKHDQLGCFEFDSKPQDKCIKNKLNHEKVQFQQ…
PvC3H54	Pavir.Ga00146.1	7a	456	49.67	6.64	Complete	AlamoCTG14411	AlamoCTG14411_at	MMGSRRSRRVSWANGANLCKVRLFLSEDSPSQAGLRPQDNLQAKGSWLMHAAGPSSDDSLPPGFESLQPTNNHKIDISQIPLIRWRCPPQILYNPDWLVVAGEESVEVGLQNERMFGALEAIYPRPSNIPPNPFVSPDVKDSYFDDSRTQLVPLIPVEEDDASDQLEEQSVGPPNSYHQSDKYDSATVRVPQAADAPFTTAQKQPNGSINTGSAAGISSEPDAVAAASAAYTAIMQSNQMGNMIDQDLLIKILSDPAQLERLMKEYGTLKHEQPINSSAPAPMLPGSLPQMTTSAPVSFPDRMTTFHNINPALPPPPVMNRLPPAVPSVGMNPPASSSQAVNFSNVPGRGIDYYKTLIHQHGGERQEPLQQHGMQFGMHHHSVPSQTSTIAVVSNGTMP…
PvC3H55	Pavir.Ga00204.1	7a	692	77.35	5.17	Complete	AP13CTG08724	AP13CTG08724_at	MEAGGAAEAGGAKPLTPEEEALRRSTDCVYFLASPLTCKKGNECDFRHSEGARMNPRDCWYWLNGSCLNPKCSFRHPPIDGLFGAPTPGIPPVPSNYGAYSSGKQMVPCYYFQKGNCLKGDRCPFYHGPQVAGNNPTDQAVKVSSLPLELPQAKKNEESAAPNNLTPQGARITDDRTTMVHIGKSGVGATPTELASNAVKSRPNSEQAPNSTPAAKKSFTIEEDHPMHYQNQLPVEGDSVQDWNQNFQMPATDDLPQNSREAEDFLGESSPGFDVLVDNDADGAAYLHDEEDFGRDMYPVEDYEYAPADFDTQAHHESVQFNGMGENGQIGQLYGDYDRKRRRSSSERSIDRPFHPDRRFPHRGLDRDEIDGSDLRHQLRRRRISGPSTAISPERANGG…
PvC3H56	Pavir.Gb00110.1	7b	301	31.44	9.51	Complete	AP13CTG16640	AP13CTG16640_s_at	MERAAAARKRSRPETANGAAAGGKRSKETESFQTGQSSKSKPCTKFFSTIGCPFGEGCHFLHFVPGGYPAVAKMLNLGSPAVSAPARAPADHAAVANSHPASMGKTRMCTKYNTVEGCKFGDKCHFAHSERELGKPAYMTHEAPPMGGRFGGRPEPPPPVAMGPPAGNFGASATAKISVDASLAGGIIGKGGVNTKQICRVTGVKLSIRDHESDPNLKNIELEGNFDQIKQASNMVSDLIATISASMPPKNPAPAGGRGGAPGGRSNYKTKLCENFVKGTCTFGERCHFAHGENEQRRGAA
PvC3H57	Pavir.Gb00285.1	7b	456	49.75	6.39	Complete	AlamoCTG14411	AlamoCTG14411_at	MMGSRRSRRVSWATGANLCKVRLFLSEDSPSQAGLRPQDNLQAKGSWLMHAAGPSSDDSLPPGFESLQPTNNHKIDISQIPLVRWRCPPQILYNPDWLLVAGEESVEVGLQNERMFGALEAIYPRPSNIPPNPFVSPDVKDSYFDDSRTQSVPLIPVEEDDASDQLEEQSVGPPNSYHQSHKYDSATVRVPQASDAPFTTAQQQPNGSINTASAAGISSEPDAVAAASAAYTAIMQSNQMGNMIDQDLLIKILSDPAQLERLMKEYGTLKHEQPINSSAPAQMLPGPPPQMTASAPVSFPDHVTTFHNINPALPPPPPVMNRLPPAVPSVAMNPPASSQSVNFPNVPGRGIDYYKTLIHQHGGERQEPLQQHGMQFGMHHHSVPSQTSTIDVVSNGTMP…
PvC3H58	Pavir.Ha00283.1	8a	692	76.91	8.08	Complete	AP13ISTG69566	AP13ITG69566_at	MGQGGSRMVSDEARRSDGSGGPGKKLQSTTGENCGDAEECRSIRRCQSFKTLPESDPDRAAAMADERKGKGNAAFLAGCFEEAALTVAIALAPNNHILYSNRSAARASLHRYADALADAQKTVELRPDWAEGYSRLGAAHLGLGDATIAVAAYAKGLALEPDNEGLNVGLEDAKKERKEMKAAAQEAGNAAYKKDCETAIQHYMKAMELDDEDISYLTNCAAVDFEMGKYDECIKDCDKAVERGRELRADFKVISRALTRKGTALAKHAKCSKDYDVAIETFQKALREHRNPGTLKKLNEAERAKKELLQQEYYDPKWAEEEREKGTEFFKEQKYPEAIKHYTEALRRNPKDPRGFDDKGSVYYSENHRKASYEGARDKRKEDISEGSAQEECKYYSTP…
PvC3H59	Pavir.Ha00517.1	8a	162	17.87	8.19	Complete	AP13CTG03853	AP13CTG03853_at AP13CTG03853_s_at	MFSSYQAGSVPVGLYAVQRENVFPERPDQPECQFYMKTGDCKFGAVCKFHHPRERIIPTPNCALSSLGLPLRPGEPICSFYSRYGMCKFGPNCKFDHSIGTVMYGHASSPSSEVSTSRLMLAHVPSHPEVSPDNGSGMSRRITRSDSQQISSGERSTEREAS
PvC3H60	Pavir.Ia00469.1	9a	526	56.53	5.51	Complete	AP13CTG27488	AP13CTG27488_at	MDAWEATKVVFDRVRALDPENASKIMGLLLIQDNSVKDLIRLAFGPEHLLLAVVARARADLAAKPASPPSPGLGQPWGLPSPRGGGDHLAPFGADQAAFDGGADAFYPEEYECWSPAAGGHRRSFSLSDDEVAAAGAWRPCMYFARGFCKNGSSCRFLHGLPDDDAVAAEREMVVMRAKALAAAAARPQQLMASAFPFSPSPPKGFGLNSLLQQQNEPQRAAAAAAAMLLGGGEDMHRFPARSPRMDRGDLISSPAARQIYLTFPADSTFSEEDVSNYFSLYGPVQDVRIPYQQKRMFGFVTFVYAETVRIILSKGNPHFVCDARVLVKPYKEKGKVPDRFRDPFDLAQPQIGPRVMYGNIANHEAFVRRKLEEQQQAAELQHAIELEGRRFMGLQLLD…
PvC3H61	Pavir.Ia00947.1	9a	1163	124.52	4.1	Complete	KanlCTG16112	KanlowCTG16112_at KanlowCTG16112_s_at	MAGAEDEDEFKDALAAADSPPSSPSPTSKPKPAAAAGGGGGGGLGRRLLSSIPIPASLSAAIGRFSCPKPPASNVGLGLLLHGGLATPADGYGNPASDAAPAISSPHLPPLASLQRQHGEDQAAGLGASLGEEGLGLVPAEEQGRPTAEDREQEDVAVDGCSANGNDFPSRGQEEEGEQCQCDELGVTADGCMVQDQEVVVEQEGPREDCAAVVEDQSNSTAVEQCASDETRAVKCDNAVEVNEQVTDQEGAVSILDAVEDGVALGSQEEEDVAVAEQGEDVISVQDHLEVVEQCTGYQLRTTTGDNAGQDQDLLDQEEATECHTALGAVEQCTNDGSKVVKAVNIMEEEERAVEQEGALGILDAAKDLSVLDAAKDLGVLDAAKDGAPVESQEEDVVV…
PvC3H62	Pavir.Ia01456.1	9a	725	77.56	6.17	Complete	AP13CTG00240	AP13CTG00240_s_at	MMNSMPISASPAAGIDGGAVAAGTPRKNATAAAAVAEMARHLTVDTDDAFAGLLELAADDDAEGLRRALERAPPAAADEAGLWYGRRKVLEHRTPLMVAATYGSLAALRLLVSLPSVDVNRRSGTDGTTALHCVASGGSRTVVEAVKLLLGAGADADATDDSGRRPADVISVPPKMFDAKFALQDLLGCPKPEHGMLRVVTRGCTLSICCCDDDAKFADLPRVATSEKKEYPVDPSLPDIKNSIYASDEFRMYSFKIRPCSRAYSHDWTECPFVHPGENARRRDPRKYHYSCVPCPDFRKGVCRRGDMCEYAHGVFECWLHPAQYRTRLCKDGTSCNRRVCFFAHTTDELRPLYVSTGSAVPSPRASATAAMEMAAAMGLMPGSPSSVSAVMSPFTPPM…
PvC3H63	Pavir.Ia03436.1	9a	680	72.08	5.79	Complete	AP13CTG01753	AP13CTG01753_s_at	MDAYEATKVVFSRIQALDPDHAAKIMGLLLIQDHGEKEMIRLAFGPESLLHAVMAKARKDLGLLLPASPTSVAAAGHVPFLQLPRQNSGRAGAPSPLSVSSPSSWAQAPVFSRSNSTSNGTAEEAAAGAGEELPSPVNGGAAPFFPQGGDALLDDLQLQEQLAFLNEGGVNPAHQLPGLDAGECWSPGPGDGGGMLPFGLGWPNGGPVHRRSASVNELCLGGGGGGDGFGWKPCLYYARGFCKNGSSCRFVHSGLPDDAAALAATKMEAAADQQQQCQQDFLLSKSQRLGPAAFPYSSTGSLPGSPSAASKCLSFLLQQQQQHDRAAAAAALMLGGGDEAHKFMGRPRLDRADFASMMNPGSRQIYLTFPADSTFREEDVSNYFSIYGPVHDVRIPYQQ…
PvC3H64	Pavir.Ib01411.1	9b	411	43.85	8.21	Complete	AP13ISTG57683	AP13ITG57683_at	MEGELGFLSPARPSRVSSERGDGRGFGSPTWSSPLGTLLESPSSRVSEGRACEDGVSGFSSPTWGSPLLNLFNTPSSGVSDDSPVGDNGFGFNSPTWGSPLERLFNSPSSCVSDSRGGGNGSGSGISTPKQASPLGMLFNSPSSCFSDSRGGGNGSGSVFSTPKHAPPLETLLNSPSSCVSDSRGGGNSSSLRVSKELDSEVQKAERLLRAITERYNNCFLRLRNATAELADLRRERIRLGAENLHLSLLLEEHVVAEQSNQASAVPLTPPLKPVQAEAASGCAPKSISIRSKSFISPKQPLREIQPQRLRVRASPAKEDTGGKEKDDGEVELEAYGQGALKTELCNKWERGACPYDGRCRFAHGMEELRPVIRHPRYKTLACQLFAAASGCPYGHRCH…
PvC3H65	Pavir.Ib04286.1	9b	1358	146.39	4.25	Complete	KanlowCTG47375	KanlowCTG47375_s_a	MAGQEANMLSQMDEDEFKDALAAADSPPSSPSPASKSKPAAAAGGGGLGRRLLSSIPIPASLSAAIGRFSCPKPPASNVGLGLLLHGGLATPADGRGTPAASDAAPAISSPHLLPLASLQRQHGEDQVAGLGAGVGEEGLGLVPAEEQGRPTAEGREQEDVAVGGCSTNRNDFSLRGQEVEGEQCQGDELGVAVDGCMIQDQEEVVEQEVPPEDCAAVVQDQSNSTSVEQCASDETRAVKYDDDVEVNEQVTDQEGAVSILDAAEDGGAVGLQEEDVVVAEQGEDVISVQDHLEVVEQCTGYRLRTTTGDNAGQDQNLLEQEEATEYYTALGAVEHCTNDGSKVVKDVDIVEEVERVVEQEGPLGILGAAKDVGVLDVAKDGAPVESQEENVVVKEQNE…
PvC3H66	Pavir.Ib04422.1	9b	750	80.14	6.3	Complete	AlamoCTG10582	AlamoCTG10582_s_at	MMNSMPISSSPAPGVDGGAVAAGTPRMNATAAAAVAEMARHLTVDTDDAFAGLLELAADDDAEGLRRALERAPPAAADEAGLWYGRRKVLEHRTPLMVAATYGSLAALRLLVSLPSVDVNRRSGTDGTTALHCAASGGSRTAVEAIKLLLGAGADADATDDSGRRPADMISVPPKMFDAKFALQDLLGCPKPEHGMLRVVTRSTNSISSPVSSPTAEDARSPSAAVMMTTKFADLPRVATSEKKEYPVDPSLPDIKNSIYASDEFRMYSFKIRPCSRAYSHDWTECPFVHPGENARRRDPRKYHYSCVPCPDFRKGVCRRGDMCEYAHGVFECWLHPAQYRTRLCKDGTSCNRRVCFFAHTTDELRPLYVSTGSAVPSPRASATAAMEMAAAMGLMPGS…
PvC3H67	Pavir.J02805.1	UN	301	31.33	9.51	Complete	AP13CTG04903	AP13CTG04903_at	MDAGRKRAVPEGANGAGGPKRARELETTQMGVGSKSKPCTKFFSTAGCPFGASCHFLHNFPGGYQAVSKMTNLGGPPVPAPPGRMPMGPGAPDGPPSPAMKTRMCNKYNTAEGCKWGSKCHFAHGERELGKPMQMDNSMGVPPMGPGPNGHFMPPPMPVPDMVPPSTFGASATAKISVDASLAGAIIGKGGTNTKHISRVTGAKLAIRDNEADPNLKNIELEGTFDQIKHASAMVTELIVRISGKAPPQSKNNPGRGSHAGGPGSNFKTKLCENFSKGSCTFGDRCHFAHGESELRKPAAA
PvC3H68	Pavir.J04026.1	UN	401	43.93	9.07	Complete	AP13CTG04696	AP13CTG04696_at	MNRRQELCRNFQRGSCKYGAQCRFVHASSQQQQQQQQAKPNPFGFGSASRPQQQQSFGSQFQQQQQQQQQKPNPFGFGVQSGQSRNAPGPAKPFQNKWVRDPSAPTKQPEAAQAPAAAHTSCTDPESCRQQIAEDFKNETPLWKLTCYAHLRSGPCDIKGDISFEELRAKAYEESRQGHPLQSIIEGERNLQNAKLMEFTNFLNNPRVSVSQTPSFPTVASFPEVKNNSSFGVPQTNGPPVFSSFSQVGSANNFGPGPRTAPGVPTNSLFGQSSQASHPAFAAPTFGRSDMKFGVSGSFGSQTSQLPSGSLQGSSMSSVGNFPKPPARYPQSASSNHHRDIDRQSQDLLSGIIAPTSAINQAPVEENKNENQDDSIWLKEKWSIGEIPLGEPPQRHISH…
PvC3H69	Pavir.J04795.1	UN	394	42.18	6.47	Complete	AP13ISTG72170	AP13ITG72170_s_at	MMMMGEGAHAPPWQQQQQPPASAGMDGDDASPYSLLAALRHYLPSNEAAAAAYDEDDEEAALAAVDAYACDEFRMYEFKVRRCSRGRSHDWMDCPYAHPGEKARRRDPRRYHYSGTACPDFRKGGCKSGDACEFAHGVFECWLHPARYRTQPCKDGTACRRRVCFFAHTPDQLRVLPPQQSSSSPRGAAPSPLAESYDGSPLRRQAFESYLTKTGIMSSSPTSTLVSPPRSPPSESPPMSPDAAGALRRGSWPGVGSPVNEVLASLRQLRLGGGGSPRSAPSGGSFLAGYPFGSPKSPAALYSLPSPPTRPSPVTVTTPSGATVMTVERLNLGLIGDEEPVMERVESGRALREKVFERLSKEATVPNDTAAAANAEGAAPAAAPDVGWVSDLIN
PvC3H70	Pavir.J05246.1	UN	405	43.49	6.34	Complete	KanlCTG37041	KanlowCTG37041_s_at	MADADANTQPPDAAASPIASISPSSVGAADADADAIEKQLAGLGIAVAGGGGFPGPSGWDDVPVPVPVAVGGGDEVAAEKVRGPPPAPAGAADGKVRFPRRPGEPDCSFYVKFGSCRFGIKCKFNHPSRKKKSNRARGSGSSVSGSNSSSNKTSSPDDDQAPREEYEGLVPDISDSVSFHDKGSSSNSGNHRKTSYEVIDMKKGRMESKEKIAEELEKGVYFKKLDETNITNQKILKGVKDKRKETFSEGSPQEECKYYSTPGGCKFGTACKYLHREGREGKAEVEKVELNFLGLPLRPGEKECPFYMRTGSCKFATNCKFHHPDPSNVASKEPVLEHENGDNPQQNVQGPSQPSVPIWPEQRALNEQHVPFLAPAPSYSAGMIPPQGMYPSPDWTGYH…
PvC3H71	Pavir.J05626.1	UN	422	45.99	8.87	Complete	AP13ISTG49289	AP13ITG49289_at	MDDAGRASAPAAVTVSATAAPVHPPPSATAADTPSPDPSALYGEGMWEQMAMNSGATMQPGPYPERQGEPDCTYYLRTGLCRFGMCCRFNHPPDRNLAIASARMKGEYPERLGQPECQYYLKTGTCKFGPTCKFHHPREKAGIAGRVQLNTLGYPLRPNEKECAYYLKTGQCKYANTCKFHHPELFNVVPSSRGSPIYPSVHSSASTGPQSYTGTMASWAFPRASFIPSPRWQSPSNYAPMIVPQGLVQVPSWNSYPGQMQSPGAQQTYGTSQQGEASTGNQGMLSPYRSSSFPVPQYALQRENVFPERPDQPECQYYMKTGDCKFGAVCKFHHPRVRSLPPPDCVLSPMGLPIRPGEELCKFYSRYGICKFGANCKFDHPMATPMGVYAYGFSASASA…
PvC3H72	Pavir.J07041.1	UN	667	70.98	6.71	Complete	AP13CTG08351	AP13CTG08351_at	MGDLADLACAGEAARSHLASGGRRDLLAELLELAAADDAAGFREKLAAAGGDAELADGVGLWYGRSKAYEPRTPLMVAATYGSAAVVSLLLGLGCVDVNRRPGVDGATPLHCAASGGSPNAVAIVKVLLAAGADPVAPDAAGRFSADVILAPPASPDALGDLEMLLGRRRGLAVATLVPSGSSSADEGNRSPSSRSSSLSPITVDRAKKEYPVDPTLPDIKSSVYASDEFRMFAFKVRPCSRAYSHDWTECPFVHPGENARRRDPRKHPYTAVPCPNFRRPGGCPSGDCCEFSHGVFESWLHPSQYRTRLCKEGAACARRICFFAHDEDELRHVPHNSGAGLLSPRASSSIDMSAAAAALGLLPGSPTRHFVPPPLSPSAASNGGGAAAHWLQGSRLRS…
PvC3H73	Pavir.J07926.1	UN	298	34.21	9.1	Complete	KanlCTG09711	KanlowCTG09711_at	MAEHLASIFGTEKDRVNCPFYFKIGACRHGDRCSRLHNRPTISPTLVLVNMYQRPDMITPGVDAQGQPIDPRKMQEHFEDFYEDIFEELSKFGEIENLNVCDNLADHMIGNVYVQFREEDQAAAAHTALQGRFYSGRPIVVDFSPVTDFREATCRQYEENSCNRGGYCNFMHVKQINRDLRKKLFGRYRRPNRGRSRSPSPHHRSVRRDRDDYRGGGGGGSRGHDYHGGGGRDRDDYHGGGGGRRGGGSRYERYDDGGRCRHGGSPPPRRARSPVRESSEERRAKIEQWNREREEKQG
PvC3H74	Pavir.J08894.1	UN	300	34.91	8.8	Complete	AP13ITG67819	AP13ITG67819_s_at	MDYPERPECPFLQKFGNCKFASACQYYHPKDKFPSKYHLKDKFQRRFYPKDNFQSRYRSKRDPPLAEELKVYPDRPGKPECPFYMKTGSCKFGADCKFHHPMDLTPSMQCPGSPKRLVAANQHHPAARIPSIQGPASPERSVAANEHHQSARITLQDHMYQQQKCPERPGEPDCRYYMQFGKCKFQSACIFNHPKDRLSTGWHPAECPFYMKTGTCQFGSACEFSHPKDQCSSTGEAICDGTDYEHDFVMKSENVLQQQEKTIYPERPGEPECSHYMKHGYCKFQKSCKFHHPTYRLSRT
PvC3H75	Pavir.J09277.1	UN	398	42.56	6.47	Complete	AP13ITG72170	AP13ITG72170_s_at	MMMMGEGAHAPPWQQQQQPAASAGMVDGDDASPYSLLVALRHFLPSNEAAAAAYDEDDEEALAAVDAYACDEFRMYEFKVRRCSRGRSHDWTDCPYAHPGEKARRRDPRRYHYSGTACPDFRKGGCKRGDACEFAHGVFECWLHPSRYRTQPCKDGTACRRRVCFFAHTPDQLRVLPPQQSSASPRGAGAAPSPLAESYDGSPLRRQAFESYLTKTGIMSSSPTSTLVSPPRSPPSESPPMSPDAAAGALRRGSWPGVGSPVNEVLASLRQLRLGGGGSPRSAPSGGSFLAGYPFGSPKSPAALYSLPSTPTRPAPVTVTTPSGATVMTVERLNLGLIIGDEEPVMERVESGRALREMVFERLSKEATVPNDAAASANAEGAAPTAAPDVGWVSDLIN
PvC3H76	Pavir.J09831.1	UN	856	93.09	5.3	Complete	AP13CTG07833	AP13CTG07833_at AP13CTG07833_s_at	MEDATTPPSQPELAGEKRKREEGSPDAAVQDAPSAPVASGEDASGGGRHPMWKTSLCSFFRRRGAGAEGCSHGDSCRYAHTEEELRPRPDGTWDPTSDRAKKLRKVAAEAQEEAEEEVTADEQSLDKCLLGLPRGWTADRLKTFLQDQGILYATAKKKKGMTVGFVTFESVEQLTRAVQFLKENPSGGKEIKISDANRRSHQKVRAEGHVANGTAIENGSSPATPAGETSAPEVVASSKKSARDAVTPLAHMPYNDQLEHKKHSMAQILKRLTRNARKACPPAIPLPNWIFKSKEIGGLPCKLEGILESPIVDGYRNKCEFSVGYSLEGKKTVGFMLGNFREGVTAVEEPVNCPNVSEISCKYAQMFQDFLQSSSLPLWSRVDNCGFWRQFTVREGRCP…
PvC3H77	Pavir.J10898.1	UN	304	35.54	8.76	Complete	AP13ISTG69731	AP13ITG69731_at	MNPLTQIKRTQVINQKEALLGIGEDASWHAKFKDSAYVFVGGIPFDLTEGDLLAIFAQYGEVVDVNLVRDKGTGKSKGFAFLAYEDQRSTILAVDNLNGAKVLGRIIRVDHVSKYKKKEEEDEEERQQKREARGVCYAFQKGECNRGASCRYSHDEQRNANTGWGSKEDSGARWEHDKLHDVPKSRGICYAFQKGECNRGASCKFSHDEQKNSNTRRSSRDDESSRSEWYVERDSRSRHDDRRPEDRDIYRHDKSPERSRGERHRNDDRYSQGREERSGRRRYDDMDRKRSRYDENSERHERRG
PvC3H78	Pavir.J11390.1	UN	NA	NA	NA	Incomplete	AP13CTG27488	AP13CTG27488_at	MDAWEATKVVFDRVRALDPDNASKIMGLLLIQDNSDKELIRLAFGPEHLLRAFIASARAELAGKPASPPLLVLNPLQTGPPWGISSLGSGDHQSPFATAEYVGYDDGDTFYPENKHDCWSPVSGGHRRSFSLSDAEVAAWRPCTYFARGYCKYGSSCRFLHGPPEDDAAATEREIAVMRAKALAAAWPQQHMAPAFPFSPSPLKGVDLNFLLHHQQQNEPQRKAMLLGRGDMHRFPVHSPRMDRGDLIAGPAARQIYLTFPANSTFSEEDVSNYFSMYGPVQDVRIPYQQKRMFGFVTFVYAESVRIILSKGNPHFVCDARVLVKPYKEMGKFRDRFRKLQHPHHGDFAGCTSPTGLLDSKDPFDLKQPQIDNNLNSTRFAMSAPAATAISAADAEGKH…
PvC3H79	Pavir.J12804.1	UN	352	38.48	8.74	Complete	VS16ITG03320	VS16ITG03320_s_at	MKGEYPYRVGQPECQYYLKTGTCKFGATCKFHHPREKAAIATRVQLNVLGYPIRPNEKECAYYLRTGQCKFASTCKFHHPPPSNTMVAVRGSIYSPGQSATSPGQHTYPGAVTNWTLSRSASFIASPRWPGHSGYAQMIVPQGLVQVPGWNPYAAQMGSSSPDDQQRTPGTTQYYASSHQSETTAVGDHGMYPSYQPGSVPLGLYAVQGDNIFPERPDQPECQFYMKTGDCKFGAVCKFNHPKERLIPAPNCALSPLGLPLRPGEPVCTFYSRYGICKFGPNCKFDHPMGTLMYGTATSPTGDAPTMHYQLASSPGHSERLLDGGSGRSHRISQTDSQQIPSGNGSTEREMS
PvC3H80	Pavir.J13968.1	UN	318	34.62	6.32	Complete	AP13ISTG39439	AP13ITG39439_s_at	MEMVLAPAQPDGLHAAFGPKKPCGFGDPRFSSPNLLPNGGDLFYGYPSPSSPFGLGRALFTPSPRAASLSRGSSDSGSIVDDGNDAATAAAAERRQRLARIALQYQEVVTRFEFCLSYLADTSNEAAALRRENDELRIANEDLAKLVDEFSSLSLTEEHPIPLSPLTPLPAAPAIPKSISVRSPVYLKMNQNGKHRPSKPTKLGSQRVFVGMDGGVNGEGELKGGEEQQPNSGLEFEVYNQGMLKTELCNKWEETGACPYGDQCQFAHGIAELRPVIRHPRYKTEVCRMVLAGAVCPYGHRCHFRHSINPTDLFPLHP
PvC3H81	Pavir.J15145.1	UN	366	41.67	5.23	Complete	AP13CTG09212	AP13CTG09212_at	MPPKKAAPSKAELAKKQKVVEDKTFGLKNKNKSKNVQKYVQSLHQAVQPKPDPTKTAAKKKKEEEKAREKELNDLFKVAVSQPKVPVGVDPKSILCEFFKAGQCQKGFKCKFSHDLNVQRKGEKIDIYTDKRDAETMEDWDQETLEKVVESKKTEYQQNKPTDIVCKYFLDAVEKKQYGWFWVCPNGGKDCHYRHALPPGYVLKSQMKALLEEESEKIAIEDEIEDQRKKTKSTTPMTTELFMEWKRKKAEEREAGQAALKAERAKSDRMSGRELFMADASVFVDDAEAYEVYEREEESEANEESSKKSQDAGPSSSTSNGKEVEEPDDEDIDVDDDLDIDELNELEASLSRTSIQIREPGDGTSS
PvC3H82	Pavir.J15368.1	UN	407	44.95	9.23	Complete	AP13CTG03853	AP13CTG03853_at AP13CTG03853_s_at	MWQMNLGEAMELGPYPERVDEPDCSYYMRTGMCRFGMTCKFNHPADRKLAVAAARMKGEYPQRNGQPECQYYLKTGTCKFGATCKFHHPREKAAMATRVQLNELGYPFRPSEKECAYYLRTGQCKFGSTCKFHHPQPSTMMVAVRGSGYSPGQSATSPGQHAYQGAVTSWPLSRSASFIASPRWPGHSSYAQVLVPPGLVQVPGWNPYTAQIGSSSSEDQQRTPGAAQYYTGSRQSGTPGIGDQGMFSSYQAGSVPVGLYAVQRENVFPERPDQPECQFYMKTGDCKFGAVCKFHHPRERIIPAPNCALSSLGLPLRPGEPICSFYSRYGMCKFGPNCKFDHPIGTVMYGHVSSPTSEVPTSRRMLAHVPSHPEVSPDNGSGRSRRITHSDSQQIPSGE…
PvC3H83	Pavir.J15436.1	UN	291	31.42	5.88	Complete	AP13ISTG60079	AP13ITG60079_at AP13ITG60079_s_at	MADGGAGAGESGAGAGSAPVCNFVRKPPKNIRKRPAAPAGSDDDDGGGGALAALRSKKGPSSAGKLVFSSADASSEPRRFQYESSRTIQSTDSRATATLETETEFDRDARAIRERQLKQAEEALKKNPSGASSASASGEVYKGIHGYTDYKAGFRREHTVASEKAGGSHGPLRASAHIRLSARFDYQPDICKDYKETGYCGYGDSCKFMHDRGDYKSGWQLEKEWEEAEKARKRRIAMGGGDGSDDEAADEDDDDDDEALPFACFICRQPFVDPVVTKCKHYFCEHCALKV
PvC3H84	Pavir.J15480.1	UN	NA	NA	NA	Incomplete	AP13CTG27488	AP13CTG27488_at	MDAWEATKVVFDRVRALDPDNASKIMGQLLIHDNSNKELIRLAFGPEHFLHAFVASARADLTGKPESPLSPMLGPLQTRPPWGFPSPGSCDHQSPTPFAGADHVGYDGGDAFYPENEHDCWSPVSGGHRWSFSLSDAEVAVWRPCMYSARGYCKYGSSCRFLHGLPEDDAAAKEREMEAMRTKALATGRPQQLMAPAFPFSLLPPKGINLNFLLHHHQQNEPQRCHFYHPRLHFVAMLIGGGDMPRFPVRSARMDCCDLIASPAARQIYLTFPADSIFSEEDASNYFSMYGSVQDVRIPYQQKRMFGFVTFVYAESVKIILNKGNPHFVCSARVLVKPYKEKGKVPDRFRKLQHPHHGDFAGCTSPTGLLDSRGPFDLQQPQIGPRTMMYRNIVANHEA…
PvC3H85	Pavir.J17257.1	UN	276	32.4	9.12	Complete	AP13CTG26875	AP13CTG26875_s_at	MAEHLASIFGTEKDRIGACRHGDRCSRLHNKPSISPTLLLCNMYQRPDMITPGVDAQGNPIDPERIQEDFEDFYEDIFEELSKHGEIESLHVCDNLADHMIGNVYVEFREEEQAARALQALQGRYYSGRPIIAEFSPVTDFREATCRQFEEHSCNRGGYCNFMHVKQVGRDLRRKLFGHLLRSRRSHSRSSRSPSPYRRRRSSSRSRDRDDDYDYYYHYRSGSVSRRSSGRHRSHDSDGSRRRRGRSRSRSPVREGSEERRARIEQWNHEREAAQV
PvC3H86	Pavir.J18540.1	UN	121	13.79	10.94	Complete	AP13ISTG43743	AP13ITG43743_at	MRDRSVDREFPSRERGDRPPPGMLGPPRRGPAYKTKMCALWQRGGCSRDTCSFAHGRAELRRFPGSRTSFPPRAGIHSPSLCAHSPLFLSFFLFLQLSVYVLRSDPARGLWFVVDWEGRLL
PvC3H87	Pavir.J18947.1	UN	297	34.3	9.22	Complete	KanlowCTG07556	KanlowCTG07556_at	MAEHLASIFGTEKDRVNCPFYFKIGACRHGDRCSRLHNRPTISPTLVLANMYQRPDMITPGVDAQGQPIDPEKMQEHFEDFYEDIHEELGKFGEIENLNVCDNLADHMIGNVYVQFREEEQAAAACNALQGRFYSGRPIILEYSPVTDFREATCRQFEENSCNRGGYCNFMHVKQIGRDLRRKLYGHSASRRYHGRSRSRSPPPQRRGHRDRDDYHRDRDDYRRGGGGGGGGRGRGSRHDRYDDGGGRGGRPDRYDDGGRRRRGSPPPRRGRSPVRESSEERRAKIEQWNREREAKQ
PvC3H88	Pavir.J21797.1	UN	559	59.57	5.67	Complete	AP13CTG28721	AP13CTG28721_at AP13CTG28721_s_at	MDAWEATKVVFDRVRALDPENASKIMGLLLIQDNSVKDLIRLAFGPEHLLHAVVARARADLAAKPASPPSPPGLGPPWGLPSPGGGGGGGGGGGDHLSPFAADNAAFDGGADAFYPEEYECWSPAGAGHRRSFSLSDDEVAAAAAWRPCMYFARGFCKNGSSCRFLHGLPDDDAEATEREMVVMRAKALAAAAAARPQQLMASAFPFSPSPPKGGFGLNSLLQQQNEPQRAAAAGAMFLGGGEDMHRFPVRSPRMDRGDLISSPAARQIYLTFPADSTFSEEDVSNYFSLYGPVQDVRIPYQQKRMFGFVTFVYAETVRIILSKGNPHFVCDARVLVKPYKEKGKVPDRFRKLQNPHHGDFAGCTSPTGLLDSRDPFDLAQPQIGPRVMYGNMANHEAF…
PvC3H89	Pavir.J22317.1	UN	259	28.76	10.85	Complete	AP13ITG33724RC	AP13ITG33724RC_s_at	MFTRSQVSVHPRAALDFTPPLPSPATVRATTAPSPGVAPPARRCVVPGRGAIPWPSRRPQAAATSSATLPPAPGRGVLLRPRHPARAVVYTMPSDAASPPVAPPPPSRQPRRTTRHWCPRDATSPRRWCRGTGTLPRRRSLRSTSCSADVDAYKLLDKNVDQEKDDGEVEMEVYGQGTLKMELCDKWEHGVCPYDGRCRFAHGMEELCLVIRHPRCRPSRASCSLLPPTASPYGHRCHFHHSLPRERPPSPKPRRSRRR
PvC3H90	Pavir.J22522.1	UN	852	92.7	5.35	Complete	AP13CTG07833	AP13CTG07833_at AP13CTG07833_s_at	MEDATTPPSQPELVGEKRKREEGSPDAAAEDAPAASGEDAAGGGRHPMWKTSLCSFFRRRGAGAEGCSHGESCRYAHTEEELRPRPYGTWDPTSDRAKKLRKVAAEAQEEAEEEVTVDEQSLDKCLVGLPRGWTADRLKTFLQDQGILYATAKKKKGMTVGFVTFESVEQLTHAVQVLKENPSGGKEIKISDANRRSHQKVRAEGHVANGTATENGSNPATTAGETSAPEVVASSKKSARDAVTPLAHMPYNDQLEHKKHSMAQILKRLTRNARKACPPAIPLPNWIFKSKEIGGLPCKLEGILESPIVDGYRNKCEFSVGYSLEGKKTVGFMLGNFREGVTAVEEPVNCPNVSEISCKYAQMFQDFLQSSSLPLWSRVDNCGFWRQFTVREGRCPAEA…
PvC3H91	Pavir.J23327.1	UN	421	46.59	8.78	Complete	AP13CTG03853	AP13CTG03853_at AP13CTG03853_s_at	MNNCEYSYVSVAEAMWQMNLGEAVELGPYPERVGEPDCSYYMRTGMCRFGMTCKFNHPADRKLAVAAARMKGEYPQRNGQPECQYYLKTSTCKFGATCKFHHPREKAAMATRVQLNELGYPFRPSEKECAYYLRTGQCKFGSTCKFHHPQPSTMMVAVRGSGYSPGQSATSPGQHAYQGAVTSWPLSRSTSFIASPRWPGHSSYAQVLVPPGLVQVPGWNPYTAQIGSSSSEDQQQTPGAAQYYTGSRQSGTPCIGDQGMFSSYQAGSVPVGLYAVQRENVFPERPDQPECQFYMKTGECKFGVVCKFHHPRERIIPAPNCALSSLGLPLRPGEPICSFYSRYGMCKFGPNCKFDHPIGTVMYGHVSSPTSEVPTSRRMLAYVPSHPEVLPDNGSGRSR…
PvC3H92	Pavir.J30114.1	UN	134	14.81	9.85	Complete	AP13CTG18513	AP13CTG18513_at	MYKMGFCPNGPNCRYKHVKLPGPPPPVEEVLQKILQMRSFNRFGPNRNNNYNQQGERPQHPQGSGLPNQNVAENTTATAPATGGQQAQMANQQPPQQQHKPNTNDQVQGASNGHQTTRIATPLPQGPSRCVWSF
PvC3H93	Pavir.J30365.1	UN	397	44.38	6.53	Complete	OthsCTG17971	OTHSWCTG17971_at	MVEQEMNIDECVSSLRNRIRRLHPFNADMIVLGRTCSQFHPSGNYLGIQNPLHPIDQVGPLQQHQYHPSGSSHGIQTQNPPIGPIGVCQSPFPGFIGMGEHFQSFCIPGDGLPSNYGNAYQVTGYPPSSSKEQIKPCHFLFSTGSCKKGENCLFSHGTDSPKTNSMRQVQTPESLPMLEKEISEILLSLRPPKVRVESLANIYIKRYGKPLKFGGSCMKVQKNDRSFTCLLTKLCTTRVIERSLFMTLCISALEEAPKYLDDGFKLVMSPTGNGSDQIYITFGPKSTFTKEDVWNYFSQYGPVNDVQIPLRKKRMFGYVSFLSPMNPHFICGDQVFVKAWKEKHELDWLRKTPIHGHPTGEDDSTAESSPVQSHLDEAPAAQDSDDLGLPATLDDIY
PvC3H94	Pavir.J30896.1	UN	550	63.47	8.92	Complete	AP13CTG07024	AP13CTG07024_at AP13CTG07024_s_at	MSAQEVLEKVAQETPNFGTEQDKAHCPFHLKTGACRFGVRCSRVHFYPDKSSTLLMKNMYNGPGLALEQDEGLEFTDEEIEQSYEEFYEDVHTEFLKFGELANFKVCRNGSFHLRGNVYVHYKSLDSALLSYSSMNGRYFAGKQITCEFVAVTRWKAAICGEYMRSKYKTCSHGVACNFIHCFRNPGGDYEWADWDNPPPRYWIRKMAALFGPTADTIHDKPSDTPAFERPQRSDRKRLKNSSDRYVSRRSLDEDVHPHSSRGYSRSSRSMNYEYSRHRRGSSASDRHQGQDTVDTNGRQFSITENESHPRKHKHEERRRSDHGDGGKYDDRIRSRKHRSDRREPGSSDWPSDLTDTDVSKDPSGGKSSSRYDDHEKSRRKSSEDQSLEGRCTAHKSSG…
PvC3H95	Pavir.J32891.1	UN	428	46.05	7.88	Complete	AP13CTG01901	AP13CTG01901_at	MDIETDGRFGNKRVHNRLGPGPGGAPSSTTGKVCNFWRAGRCNRFPCPYLHSELPEAAAPPKRSAGPGGNVWRNPNTGGRGGGGHNRWGRGPGGGSGAATHRPPDRPCKFFLAGTDCSYGERCRYPHSYCISDSITMLTLLKGHEKGVTGIALPTGSDKLYSGSKDGTVRTWDCQTGQCAGVITMGREVGCMISEGPWLFVGIPDAVKVWNMQTAAEMNLTGPTGQVYALAVASELLFAATQDGRILAWRFSSATNCFEPAASLDGHKLAVVSLIVGGMRLYSASMDKTIRVWDLATLQCIQTLSDHTDVVMSVLCWDQFLLSCSLDQTIKVWAATESGNLEVTYTHKEEQGALALSGMPDAQSKPVLLCSLNDNTVRLYDLPSFSDRGRIFSKQEIRA…
PvC3H96	Pavir.J34580.1	UN	299	31.45	8.26	Complete	AP13CTG26875	AP13CTG26875_s_at	MAEHLASIFGTEKDRVNCPFYFKIGACRHGDRCSRLHNKPSISPTLLLCNMYQRPDMITPGVDAQGNPIDPERIQEDFEDFYEDIFEELSKHGEIESLHVCDNLADHMIGNVYVEFREEEQAARALQALQGRYYSGRPIIAEFSPVTDFREATCRQFEEHSCNRGGYCNFMHVKQVGRDLRRKLFGHRSRPPAASSRSTAATAAGTATSCTSSRSAGTCGGSCSATCSGPAGATAGAAAARARTAAAGARRGRGTATTTTTTTTTTVVAVSAGGAAGGTAATTATGAAAGAGGRGAGAR
PvC3H97	Pavir.J35296.1	UN	313	35.49	9.1	Complete	OTHSWCTG18990	OTHSWCTG18990_at	MILVFFLDQYSALVAANQLTNNNRASSDARVSSTCNEYVRVNKGNQLVRNPKKVIRMLASEKVRWSLHTVRTRLAKKQQYCQFFTRFGECKKSGGKCPYIHDRAKVAICTKFLKGLCSNTSCKLTHKVLPERMPDCSYFLRGLCTNTACPYRHVKVNSNAPVCEDFLKGYCADGDECRKKHSYVCPVFEATGECPQQSRCKLHHPKKKNKSKRSRVDTLQNNNWGRYFDTSVGHGSGARVVSSEEEERQRPEQVSGDDFADYIDLGADIEVDGDVDASDDMQLMELDSGNLKMQADNLDARTKPLRIMRTARV
PvC3H98	Pavir.J35365.1	UN	328	37.98	6.13	Complete	KanlCTG18982	KanlowCTG18982_at	MNPLTQVKRTQVINQKEALLGIGEDASWHAKFKDSAYVFVGGVPFDLTEGDILAFFAQYGEVVDVNLVRDKGTGKSKGFAFLAYEDQRSTILAVDNLNGAKVLGRIIRVDHVSKYKKKEEEDEEERQQKREARGVCYAFQKGECNRGASCRYSHDEQRNANTGWGSKEDSSAPWEHDKHHDMPKSRGICYAFQKGECNRGASCKFSHDVQKNTNTRWSSRDGESSRSERYGERDSRSRHDDRKQEYRVRDKSLRDQEVRSRMMTDILKEEEKDQKDADTMTWITSDQGTMEIVNAMKEECDRYMFVLDFLYNVISLLTFLYFNIDTFN
PvC3H99	Pavir.J35669.1	UN	252	27.11	9.3	Complete	AlamoCTG13788	AlamoCTG13788_s_at	MAAAGAGAAGGGAGGGEGSSSSPAGVAIGPHHHGAAEEVMWQMTLGGGESMEHGPFPERIGEPDCSYYMRTALCRFGATCKFNHPPNRKLAVAAARMKGEYPYRVGQPECQYYLKTGTCKFGATCKFHHPREKAAIATRVQLNVLGYPIRPNEKECAYYLRTGQCKFASTCKFHHPPPSNTMVAVRGSIYSPGQSATSPGQHTYPGAVTNWTLSRSASFIASPRWPGHSGYAQVIVPQGLVQVPRWNPYAWY
PvC3H100	Pavir.J37523.1	UN	694	77.58	5.13	Complete	AP13CTG03154	AP13CTG03154_at	MEVDGAAGTAAAGGAKPLTPEEEALRRSTDCVYFLASPLTCKKGNECDFRHSEGARMNPRDCWYWLNGSCLNPKCSFRHPPIDGLFGAPTPGIPPVSSHYGAYSSGKQMVPCYYFQKGNCLKGDRCPFYHGPQAAGNNTTDQAVKVSSLPLELPQAKKNEETAAPNNLIQQGARIIDDRSMVHITKSGVGVTPTELASNAVKSRPNSEQAPNSIPAAKKSFTVEEDHPMHYQNQLPVEGDSVQDWNQNFQIPPTDDLPQNSREADDFLGESSPGFDVLVDNDADGAAYLHDEEDFGRDMYPVEDYEYAPADFDTQAHHESEQFNGMGENGQIGQLYDGYDRKRHRSSSERSIDRPFHSDRTFHHRGLDRDEIDGSDLRHQLRRRRINGPSTAISPERAN…
PvC3H101	Pavir.J37813.1	UN	605	64.61	6.08	Complete	AP13CTG28488	AP13CTG28488_at	MDAYEATKVVFSRIQALDPDHAAKIMGLLLIQDHGEKEMIRLAFGPESLLHAVMAKARKDLGLLLPASPTSVAAAGHVPFLQLPRQNSGRAGAPSPLSVSSPSSWAQAPAFSRSNSTSNNGAAEEAAGAGDELPSPVNGGAAPFFPHQGGDALLDDLQLQEQLAFLNEGGVSPAHQLPGLDAGECWSPGPGDGGGMLPFGLGWSNCGPVHRRSASVNELCLGGGGGGDGFGWKPCLYYARGFCKNGSSCRFVHSGLPDDAAALAATKMEATADQQQQQQCQDFLRSKSQRLGPAAFPYSPTGSLPGSPSAASKCLSFLLQQQQQQQQHDRAAAAAALMLGCGDDAHKFMGRPRLDRADFASMMSPGSRQIYLTFPADSTFREEDVSNYFSIYGPVHDVR…
PvC3H102	Pavir.J40916.1	UN	357	40.22	7.96	Complete	AP13ITG43936	AP13ITG43936_s_at	MHGACLKGEYCEFSHDWKDQVNNVCTFYQKGACSYGSRCRYDHVKVSRNPTVPLPSPSSSTARPSSTYLQLSSSGHPPRTGHQTDSKNQRNQISVDVPAHSASKPAWRNDFQHVVSEDGIDWSSNQTLQNQTSLKPADLPICSFAAAGNCPYGEGCPQMHGDLCSTCGKMCLHPYRPDEREEHIKLCEKNHKRLESLKRSQEIECSVCLDCVLSKPTAAERKFGLLSECDHPFCIACIRNWRSNSPASGMDVNSALRACPICRKLSYYVIPSVLWYFSKEEKEEIIESYKSKLKSIDCKYFDFGTGSCPFGTSCFYRHAYRDGRLEEVVLRHLDADDGSTVIAKNIRLSDFLSRMHL
PvC3H103	Pavir.J40951.1	UN	302	31.43	9.46	Complete	AP13ISTG40768	AP13ITG40768_s_at	MEGAAAARKRSRPETANGAAAGGKRSKETESFQTGQSSKSKPCTKFFSTIGCPFGEGCHFLHFVPGGYPAVAKMLNLGSPAVSAPARAPADHAAVANSHPASMGKTRMCTKYNTVEGCRFGDKCHFAHSERELGKPAYMTHEAPPMGGRFGGRPEPPPPVAMGPPAGNFGASATAKISVDASLAGGIIGKGGVNTKQICRVTGVKLSIRDHESDPNLKNIELEGNFDQIKQASNMVSDLIATISASMPPKNPAPAGGRGGAPGGRSNYKTKLCENFVKGGTCTFGERCHFAHGENEQRRGAA

## Sheet: Sheet2
						AP13CTG08647	AP13CTG08647_s_at
						AP13CTG01901	AP13CTG01901_at
						AP13ISTG69135	AP13ITG69135_at
						KanlCTG34021	KanlowCTG34021_at
						AP13CTG03642	AP13CTG03642_at
							AP13CTG03642_s_at
						AP13ITG33634	AP13ITG33634_s_at
							AP13ITG33634_x_at
						PvC3H7	AP13CTG31448
						PvC3H8	AP13ISTG75364
						AP13CTG15540	AP13CTG15540_at
						AP13CTG14684	AP13CTG14684_s_at
						AP13ISTG70635	AP13ITG70635_at
						AP13CTG08351	AP13CTG08351_at
						AP13ISTG49289	AP13ITG49289_at
						KanlowCTG00570	KanlowCTG00570_at
						AP13CTG24068	AP13CTG24068_s_at
						AP13CTG27488	AP13CTG27488_at
						KanlowCTG07556	KanlowCTG07556_a
						AP13CTG08812	AP13CTG08812_at
							AP13CTG08812_s_at
						AP13CTG14037	AP13CTG14037
						KanlCTG37041	KanlowCTG37041_s_at
						AlamoCTG13788	AlamoCTG13788_s_a
						AP13CTG05901	AP13CTG05901_at
						KanlCTG37041	KanlowCTG37041_s_at
						AlamoCTG13788	AlamoCTG13788_s_a
						AP13CTG27960	AP13CTG27960_at
						AP13CTG03781	AP13CTG03781_s_at
						KanlCTG22313	KanlowCTG22313_at
						AP13CTG21537	AP13CTG21537_s_a
						AP13ISTG55623	AP13ITG55623_s_at
						KanlCTG30908	KanlowCTG30908_at
						AP13ISTG70895	AP13ITG70895_at
						KanlCTG20136	KanlowCTG20136_s_at
						AP13CTG02720	AP13CTG02720_s_at
						AP13ISTG39544	AP13ITG39544_at
						AP13CTG25652	AP13CTG25652_at
						AP13ISTG55530	AP13ITG55530_at
						AP13ITG54374	AP13ITG54374_s_a
						AP13ITG49289	AP13ITG49289_at
						AP13CTG59085-RC	AP13CTG59085_at
						KanlCTG30908	KanlowCTG30908_at
						AP13ISTG52527-RC	AP13ITG52527RC_x_at
						AP13CTG09659	AP13CTG09659_s_at
						AP13CTG03782	AP13CTG03782_s_at
						AP13CTG25652	AP13CTG25652_at
						AP13CTG26672	AP13CTG26672_at
						AP13ISTG74634	AP13ITG74634_at
						AP13ISTG65500	AP13ITG65500_at
							AP13ITG65500_s_at
						AP13CTG10318RC	AP13CTG10318RC_x_at
						AP13CTG07916	AP13CTG07916_at
							AP13CTG07916_s_at
						AP13CTG22321	AP13CTG22321_at
						AP13CTG12640	AP13CTG12640_at
						AP13CTG16370	AP13CTG16370_at
						KanlCTG14441	KanlowCTG14441_at
						AlamoCTG14411	AlamoCTG14411_at
						AP13CTG08724	AP13CTG08724_at
						AP13CTG16640	AP13CTG16640_s_at
						AlamoCTG14411	AlamoCTG14411_at
						AP13ISTG69566	AP13ITG69566_at
						AP13CTG03853	AP13CTG03853_at
							AP13CTG03853_s_at
						AP13CTG27488	AP13CTG27488_at
						KanlCTG16112	KanlowCTG16112_at
							KanlowCTG16112_s_at
						AP13CTG00240	AP13CTG00240_s_at
						AP13CTG01753	AP13CTG01753_s_at
						AP13ISTG57683	AP13ITG57683_at
						KanlowCTG47375	KanlowCTG47375_s_a
						AlamoCTG10582	AlamoCTG10582_s_at
						AP13CTG04903	AP13CTG04903_at
						AP13CTG04696	AP13CTG04696_at
						AP13ISTG72170	AP13ITG72170_s_at
						KanlCTG37041	KanlowCTG37041_s_at
						AP13ISTG49289	AP13ITG49289_at
						AP13CTG08351	AP13CTG08351_at
						KanlCTG09711	KanlowCTG09711_at
						AP13ITG67819	AP13ITG67819_s_at
						AP13ITG72170	AP13ITG72170_s_at
						AP13CTG07833	AP13CTG07833_at
							AP13CTG07833_s_at
						AP13ISTG69731	AP13ITG69731_at
						AP13CTG27488	AP13CTG27488_at
						VS16ITG03320	VS16ITG03320_s_at
						AP13ISTG39439	AP13ITG39439_s_at
						AP13CTG09212	AP13CTG09212_at
						AP13CTG03853	AP13CTG03853_at
							AP13CTG03853_s_at
						AP13ISTG60079	AP13ITG60079_at
							AP13ITG60079_s_at
						AP13CTG27488	AP13CTG27488_at
						AP13CTG26875	AP13CTG26875_s_at
						AP13ISTG43743	AP13ITG43743_at
						KanlowCTG07556	KanlowCTG07556_at
						AP13CTG28721	AP13CTG28721_at
							AP13CTG28721_s_at
						AP13ITG33724RC	AP13ITG33724RC_s_at
						AP13CTG07833	AP13CTG07833_at
							AP13CTG07833_s_at
						AP13CTG03853	AP13CTG03853_at
							AP13CTG03853_s_at
						AP13CTG18513	AP13CTG18513_at
						OthsCTG17971	OTHSWCTG17971_at
						AP13CTG07024	AP13CTG07024_at
							AP13CTG07024_s_at
						AP13CTG01901	AP13CTG01901_at
						AP13CTG26875	AP13CTG26875_s_at
						OTHSWCTG18990	OTHSWCTG18990_at
						KanlCTG18982	KanlowCTG18982_at
						AlamoCTG13788	AlamoCTG13788_s_at
						AP13CTG03154	AP13CTG03154_at
						AP13CTG28488	AP13CTG28488_at
						AP13ITG43936	AP13ITG43936_s_at
						AP13ISTG40768	AP13ITG40768_s_at

## Sheet: Sheet3
AP13CTG08647	AP13CTG08647_s_at
AP13CTG01901	AP13CTG01901_at
AP13ISTG69135	AP13ITG69135_at
KanlCTG34021	KanlowCTG34021_at
