# Supplementary material for: Comprehensive analysis of CCCH-type zinc finger family genes facilitates functional gene discovery and reflects recent allopolyploidization event in tetraploid switchgrass
Source: BMC Genomics. 2015 Feb 25;16(1):129. doi: 10.1186/s12864-015-1328-4 (PMC4352264; doi:10.1186/s12864-015-1328-4)
Supplement: Additional file: 6. — Gene functional annotation for CCCH genes in switchgrass using Blast2GO program. [file 12864_2015_1328_MOESM6_ESM.xls]

## Sheet: Sheet1
Proposed name	Gene identifier in Phytozome database	Seq. Description	Seq. Length	#Hits	Min. eValue	Mean Similarity	#GOs	GOs
PvC3H1	Pavir.Aa00025.1	zinc finger ccch domain-containing protein 17-like	631	20	0	0.571	1	F:binding
PvC3H2	Pavir.Aa00915.1	zinc finger ccch domain-containing protein 48	428	20	0	0.8315	4	F:metal ion binding; C:cytoplasm; F:DNA binding; F:transferase activity
PvC3H3	Pavir.Aa02729.1	zinc finger ccch domain-containing protein 1-like	337	20	0	0.8375	3	C:nucleus; F:DNA binding; F:zinc ion binding
PvC3H4	Pavir.Aa03067.1	zinc finger c-x8-c-x5-c-x3-h type family protein	384	20	2.21739e-122	0.743	3	F:metal ion binding; F:DNA binding; F:RNA binding
PvC3H5	Pavir.Aa03280.1	zinc finger c-x8-c-x5-c-x3-h type family protein	441	20	0	0.82	3	F:metal ion binding; C:mitochondrion; F:DNA binding
PvC3H6	Pavir.Aa03281.1	zinc finger c-x8-c-x5-c-x3-h type family protein	429	20	0	0.7595	2	F:metal ion binding; C:mitochondrion
PvC3H7	Pavir.Ab00438.1	zinc finger c-x8-c-x5-c-x3-h type family protein	401	20	0	0.7655	1	F:metal ion binding
PvC3H8	Pavir.Ab01939.1	rgh3 splicing factor	678	20	0	0.6605	2	F:nucleic acid binding; C:intracellular membrane-bounded organelle
PvC3H9	Pavir.Ab03367.1	zinc finger ccch domain-containing protein 17-like	660	20	0	0.535	2	F:metal ion binding; F:DNA binding
PvC3H10	Pavir.Ba00241.1	tpa: rna-binding zinc finger family protein	665	20	0	0.775	4	F:metal ion binding; F:DNA binding; F:nucleotide binding; F:RNA binding
PvC3H11	Pavir.Ba00523.1	rna binding	400	20	1.42186e-75	0.5215	1	F:nucleic acid binding
PvC3H12	Pavir.Ba00634.1	nucleic acid binding	667	20	0	0.748	2	F:metal ion binding; F:DNA binding
PvC3H13	Pavir.Ba01299.1	zinc finger ccch type domain-containing protein zfn-like 2	309	20	1.24647e-92	0.8545	4	F:metal ion binding; C:nucleus; F:DNA binding; C:plastid
PvC3H14	Pavir.Ba01701.1	splicing factor u2af 38 kda subunit	284	20	2.83376e-156	0.8095	7	F:metal ion binding; P:RNA splicing; F:DNA binding; F:RNA binding; P:mRNA processing; C:nucleus; F:nucleotide binding
PvC3H15	Pavir.Bb03764.1	tpa: rna-binding zinc finger family protein	659	20	0	0.731	3	F:metal ion binding; F:nucleotide binding; F:RNA binding
PvC3H16	Pavir.Ca00003.1	zinc finger ccch domain-containing protein 22	453	20	0	0.684	3	F:metal ion binding; F:nucleotide binding; F:RNA binding
PvC3H17	Pavir.Ca00935.1	splicing factor u2af 38 kda subunit	299	20	0	0.8495	5	F:metal ion binding; F:RNA binding; C:nucleus; F:nucleotide binding; P:RNA processing
PvC3H18	Pavir.Ca01257.1	zinc finger protein 3-like	254	20	2.43981e-105	0.6775	1	F:metal ion binding
PvC3H19	Pavir.Ca01361.1	zinc finger c-x8-c-x5-c-x3-h type family protein	598	20	0	0.612	1	F:binding
PvC3H20	Pavir.Ca01603.1	zinc finger c-x8-c-x5-c-x3-h type family expressed	166	20	9.57144e-75	0.838	2	F:metal ion binding; F:DNA binding
PvC3H21	Pavir.Ca02037.1	zinc finger ccch type domain containing protein expressed	322	20	0	0.8155	2	F:metal ion binding; F:DNA binding
PvC3H22	Pavir.Ca02146.1	zinc finger ccch type domain-containing protein zfn-like 3	577	20	2.62673e-47	0.596	4	F:phytochrome binding; C:cytosol; P:negative regulation of translation; F:mRNA 5'-UTR binding
PvC3H23	Pavir.Cb01040.1	zinc finger c-x8-c-x5-c-x3-h type family expressed	543	20	0	0.75	1	F:metal ion binding
PvC3H24	Pavir.Cb01071.1	zinc finger ccch type domain containing protein expressed	196	20	3.1719e-121	0.7985	2	F:metal ion binding; F:DNA binding
PvC3H25	Pavir.Da00473.1	zinc finger (ccch-type)	264	20	2.29147e-153	0.749	2	C:nucleus; F:metal ion binding
PvC3H26	Pavir.Da01616.1	e3 ubiquitin-protein ligase makorin-like	341	20	0	0.7745	5	F:ligase activity; F:DNA binding; P:protein ubiquitination; C:nucleus; F:zinc ion binding
PvC3H27	Pavir.Db00225.1	zinc finger ccch domain-containing protein 16-like	401	20	0	0.677	5	P:regulation of transcription, DNA-dependent; F:DNA binding; C:nuclear envelope; F:zinc ion binding; C:mitochondrion
PvC3H28	Pavir.Db00748.1	zinc finger c-x8-c-x5-c-x3-h type family protein	301	20	1.52541e-180	0.857	3	F:metal ion binding; F:DNA binding; F:RNA binding
PvC3H29	Pavir.Ea00362.1	nucleic acid binding protein	373	20	0	0.723	5	P:leaf senescence; F:DNA binding; P:jasmonic acid mediated signaling pathway; C:nucleus; F:zinc ion binding
PvC3H30	Pavir.Ea00381.1	zinc finger (ccch-type) family protein	265	16	1.78218e-61	0.4625	1	F:binding
PvC3H31	Pavir.Ea00890.1	zinc finger ccch domain-containing protein 3-like	139	20	6.1938e-79	0.675	3	F:nucleic acid binding; C:nucleus; F:zinc ion binding
PvC3H32	Pavir.Ea00915.1	zinc finger ccch type domain-containing protein zfn-like 3	453	20	0	0.7705	4	C:cytoplasmic membrane-bounded vesicle; F:metal ion binding; C:nucleus; F:DNA binding
PvC3H33	Pavir.Ea00916.1	zinc finger ccch type domain-containing protein zfn-like 3	472	20	0	0.824	4	C:cytoplasmic membrane-bounded vesicle; F:metal ion binding; C:nucleus; F:DNA binding
PvC3H34	Pavir.Ea01892.1	zinc finger ccch domain-containing protein 7	675	20	0	0.618	2	F:metal ion binding; C:plastid
PvC3H35	Pavir.Ea02049.1	zinc finger ccch domain-containing protein 37-like	525	20	0	0.674	3	F:RNA binding; P:cell fate determination; C:nucleus
PvC3H36	Pavir.Ea02238.1	nucleic acid binding f	343	20	4.02365e-147	0.6915	1	F:metal ion binding
PvC3H37	Pavir.Ea02352.1	splicing factor u2af 38 kda subunit	296	20	9.51892e-173	0.82	5	F:metal ion binding; F:RNA binding; C:nucleus; F:nucleotide binding; P:RNA processing
PvC3H38	Pavir.Ea03945.1	zinc finger ccch type domain-containing protein zfn-like 2	428	20	0	0.8675	3	F:metal ion binding; C:nucleus; F:DNA binding
PvC3H39	Pavir.Eb00253.1	nucleic acid binding protein	365	20	0	0.7305	5	P:leaf senescence; F:DNA binding; P:jasmonic acid mediated signaling pathway; C:nucleus; F:zinc ion binding
PvC3H40	Pavir.Eb00379.1	zinc finger ccch domain-containing protein 39-like	235	12	3.97731e-54	0.4642	1	F:binding
PvC3H41	Pavir.Eb00942.1	zinc finger ccch type domain-containing protein zfn-like 1	474	20	0	0.822	4	C:cytoplasmic membrane-bounded vesicle; F:metal ion binding; C:nucleus; F:DNA binding
PvC3H42	Pavir.Eb00943.1	zinc finger ccch type domain-containing protein zfn-like 3	307	20	2.57393e-178	0.781	4	C:cytoplasmic membrane-bounded vesicle; F:metal ion binding; C:nucleus; F:DNA binding
PvC3H43	Pavir.Eb00973.1	nucleic acid binding zinc ion binding protein	164	20	7.45999e-107	0.623	3	C:nucleus; F:DNA binding; F:zinc ion binding
PvC3H44	Pavir.Eb01915.1	zinc finger ccch domain-containing protein 37-like	525	20	0	0.6815	3	F:RNA binding; P:cell fate determination; C:nucleus
PvC3H45	Pavir.Eb02489.1	zinc finger ccch domain-containing protein 7	682	20	0	0.6245	2	F:metal ion binding; C:plastid
PvC3H46	Pavir.Fa01880.1	zinc finger ccch domain-containing protein 56-like	362	20	0	0.7335	2	F:metal ion binding; F:DNA binding
PvC3H47	Pavir.Fa02168.1	splicing factor u2af 38 kda subunit	289	20	0	0.859	5	F:metal ion binding; F:RNA binding; C:nucleus; F:nucleotide binding; P:RNA processing
PvC3H48	Pavir.Fa02179.1	nucleic acid binding	919	20	0	0.679	1	F:RNA binding
PvC3H49	Pavir.Fa02279.1	zinc finger ccch domain-containing protein 38-like	940	20	0	0.6305	2	F:metal ion binding; C:nucleus
PvC3H50	Pavir.Fb00062.1	splicing factor u2af 38 kda subunit	301	20	0	0.8695	7	F:metal ion binding; P:RNA splicing; F:DNA binding; F:RNA binding; P:mRNA processing; C:nucleus; F:nucleotide binding
PvC3H51	Pavir.Fb00411.1	zinc finger ccch domain-containing protein 56-like	364	20	0	0.7295	2	F:metal ion binding; F:DNA binding
PvC3H52	Pavir.Fb00417.1	zinc finger ccch domain-containing protein 56-like	362	20	0	0.738	2	F:metal ion binding; F:DNA binding
PvC3H53	Pavir.Fb00578.1	c3h43_orysj ame: full=zinc finger ccch domain-containing protein 43 short= 3h43	618	20	1.67344e-76	0.6855	1	F:binding
PvC3H54	Pavir.Ga00146.1	zinc finger c-x8-c-x5-c-x3-h type family protein	456	20	0	0.7145	2	C:cytoplasmic membrane-bounded vesicle; F:metal ion binding
PvC3H55	Pavir.Ga00204.1	zinc finger c-x8-c-x5-c-x3-h type family protein	692	20	0	0.665	1	F:metal ion binding
PvC3H56	Pavir.Gb00110.1	zinc finger c-x8-c-x5-c-x3-h type family protein	301	20	0	0.8025	3	F:metal ion binding; F:DNA binding; F:RNA binding
PvC3H57	Pavir.Gb00285.1	zinc finger c-x8-c-x5-c-x3-h type family protein	456	20	0	0.7195	2	C:cytoplasmic membrane-bounded vesicle; F:metal ion binding
PvC3H58	Pavir.Ha00283.1	zinc finger c-x8-c-x5-c-x3-h type family expressed	692	20	2.88667e-166	0.8235	2	F:metal ion binding; F:DNA binding
PvC3H59	Pavir.Ha00517.1	zinc finger ccch type domain containing protein expressed	162	20	4.82986e-99	0.842	2	F:metal ion binding; F:DNA binding
PvC3H60	Pavir.Ia00469.1	zinc finger ccch domain-containing protein 22	513	20	0	0.689	1	F:nucleic acid binding
PvC3H61	Pavir.Ia00947.1	zinc finger ccch domain-containing protein 32-like	1163	20	0	0.4805	1	F:metal ion binding
PvC3H62	Pavir.Ia01456.1	nucleic acid binding	725	20	0	0.809	6	C:cytoplasm; P:regulation of transcription, DNA-dependent; F:metal ion binding; F:sequence-specific DNA binding transcription factor activity; F:DNA binding; C:nucleus
PvC3H63	Pavir.Ia03436.1	rna-binding zinc finger family protein	680	20	0	0.798	4	F:metal ion binding; F:DNA binding; F:nucleotide binding; F:RNA binding
PvC3H64	Pavir.Ib01411.1	zinc finger	411	20	1.93068e-163	0.5805	1	F:binding
PvC3H65	Pavir.Ib04286.1	zinc finger ccch type domain-containing protein zfn-like 3	1358	20	0	0.457	5	F:metal ion binding; P:regulation of transcription, DNA-dependent; F:RNA binding; P:cell fate determination; C:nucleus
PvC3H66	Pavir.Ib04422.1	nucleic acid binding	750	20	0	0.8365	6	C:cytoplasm; P:regulation of transcription, DNA-dependent; F:metal ion binding; F:sequence-specific DNA binding transcription factor activity; F:DNA binding; C:nucleus
PvC3H67	Pavir.J02805.1	zinc finger c-x8-c-x5-c-x3-h type family protein	301	20	0	0.8725	3	F:metal ion binding; F:DNA binding; F:RNA binding
PvC3H68	Pavir.J04026.1	zinc finger ccch domain-containing protein 16-like	401	20	0	0.667	5	P:regulation of transcription, DNA-dependent; F:DNA binding; C:nuclear envelope; F:zinc ion binding; C:mitochondrion
PvC3H69	Pavir.J04795.1	nucleic acid binding protein	394	20	0	0.7305	5	P:leaf senescence; F:DNA binding; P:jasmonic acid mediated signaling pathway; C:nucleus; F:zinc ion binding
PvC3H70	Pavir.J05246.1	zinc finger c-x8-c-x5-c-x3-h type family expressed	405	20	0	0.7385	1	F:metal ion binding
PvC3H71	Pavir.J05626.1	zinc finger ccch type domain-containing protein zfn-like 2	422	20	0	0.8635	3	F:metal ion binding; C:nucleus; F:DNA binding
PvC3H72	Pavir.J07041.1	nucleic acid binding	667	20	0	0.742	2	F:metal ion binding; F:DNA binding
PvC3H73	Pavir.J07926.1	splicing factor u2af 38 kda subunit	298	20	5.05626e-170	0.805	5	F:metal ion binding; F:RNA binding; C:nucleus; F:nucleotide binding; P:RNA processing
PvC3H74	Pavir.J08894.1	zinc finger ccch domain-containing protein 37	300	20	7.21545e-139	0.529	1	F:metal ion binding
PvC3H75	Pavir.J09277.1	nucleic acid binding protein	398	20	0	0.7285	5	P:leaf senescence; F:DNA binding; P:jasmonic acid mediated signaling pathway; C:nucleus; F:zinc ion binding
PvC3H76	Pavir.J09831.1	zinc finger ccch domain-containing protein 24-like	856	20	0	0.7265	9	P:RNA methylation; P:embryo sac egg cell differentiation; F:RNA methyltransferase activity; P:RNA processing; F:metal ion binding; P:karyogamy; P:protein import into nucleus; F:nucleotide binding; C:nucleus
PvC3H77	Pavir.J10898.1	zinc finger ccch domain-containing protein 42	304	20	4.89013e-162	0.802	4	F:metal ion binding; F:DNA binding; F:nucleotide binding; F:RNA binding
PvC3H78	Pavir.J11390.1	zinc finger ccch domain-containing protein 53-like	440	20	0	0.689	3	F:metal ion binding; F:nucleotide binding; F:RNA binding
PvC3H79	Pavir.J12804.1	zinc finger ccch type domain containing protein expressed	154	20	1.26861e-101	0.898	2	F:metal ion binding; F:DNA binding
PvC3H80	Pavir.J13968.1	nucleic acid binding f	318	20	5.7571e-134	0.63	1	F:binding
PvC3H81	Pavir.J15145.1	zinc finger ccch domain-containing protein 11-like	366	20	0	0.886	3	F:metal ion binding; C:mitochondrion; F:DNA binding
PvC3H82	Pavir.J15368.1	zinc finger ccch type domain containing protein expressed	209	20	3.23486e-144	0.899	2	F:metal ion binding; F:DNA binding
PvC3H83	Pavir.J15436.1	zinc finger ccch domain-containing protein 1-like	291	20	1.18257e-155	0.819	2	F:zinc ion binding; F:DNA binding
PvC3H84	Pavir.J15480.1	zinc finger ccch domain-containing protein 53-like	450	20	0	0.6915	3	F:metal ion binding; F:nucleotide binding; F:RNA binding
PvC3H85	Pavir.J17257.1	splicing factor u2af 38 kda subunit	276	20	9.39094e-145	0.777	7	F:metal ion binding; P:RNA splicing; F:DNA binding; F:RNA binding; P:mRNA processing; C:nucleus; F:nucleotide binding
PvC3H86	Pavir.J18540.1	zinc finger c-x8-c-x5-c-x3-h type family protein	121	20	5.52899e-44	0.8465	3	F:metal ion binding; C:mitochondrion; F:DNA binding
PvC3H87	Pavir.J18947.1	splicing factor u2af 38 kda subunit	297	20	0	0.84	5	F:metal ion binding; F:RNA binding; C:nucleus; F:nucleotide binding; P:RNA processing
PvC3H88	Pavir.J21797.1	zinc finger ccch domain-containing protein 53-like	289	20	7.07684e-126	0.6465	1	F:nucleic acid binding
PvC3H89	Pavir.J22317.1	nucleic acid binding f	259	20	6.61396e-27	0.6645	1	F:binding
PvC3H90	Pavir.J22522.1	zinc finger ccch domain-containing protein 24-like	852	20	0	0.733	9	P:RNA methylation; P:embryo sac egg cell differentiation; F:RNA methyltransferase activity; P:RNA processing; F:metal ion binding; P:karyogamy; P:protein import into nucleus; F:nucleotide binding; C:nucleus
PvC3H91	Pavir.J23327.1	zinc finger ccch type domain containing protein expressed	421	20	0	0.861	2	F:metal ion binding; F:DNA binding
PvC3H92	Pavir.J30114.1	cleavage and polyadenylation specificity factor cpsf30-like	134	20	1.44499e-71	0.705	9	P:mitotic cell cycle; P:response to oxidative stress; F:RNA binding; F:calmodulin binding; F:metal ion binding; P:mRNA polyadenylation; F:endoribonuclease activity; P:regulation of mRNA polyadenylation; C:mRNA cleavage and polyadenylation specificity factor complex
PvC3H93	Pavir.J30365.1	rna binding	397	20	2.44942e-55	0.542	2	F:organic cyclic compound binding; F:heterocyclic compound binding
PvC3H94	Pavir.J30896.1	zinc finger ccch domain-containing protein 5-like	550	20	0	0.8005	5	F:metal ion binding; F:RNA binding; C:nucleus; F:nucleotide binding; C:plastid
PvC3H95	Pavir.J32891.1	zinc finger ccch domain-containing protein 48	428	20	0	0.8295	4	F:metal ion binding; C:cytoplasm; F:DNA binding; F:transferase activity
PvC3H96	Pavir.J34580.1	splicing factor u2af 38 kda subunit	133	20	5.2026e-93	0.954	7	F:metal ion binding; P:RNA splicing; F:DNA binding; F:RNA binding; P:mRNA processing; C:nucleus; F:nucleotide binding
PvC3H97	Pavir.J35296.1	zinc finger (ccch-type)	313	20	0	0.7545	2	C:nucleus; F:metal ion binding
PvC3H98	Pavir.J35365.1	zinc finger ccch domain-containing protein 42	328	20	7.78712e-148	0.8115	4	F:metal ion binding; F:DNA binding; F:nucleotide binding; F:RNA binding
PvC3H99	Pavir.J35669.1	zinc finger ccch type domain containing protein expressed	252	20	2.49166e-150	0.865	2	F:metal ion binding; F:DNA binding
PvC3H100	Pavir.J37523.1	zinc finger c-x8-c-x5-c-x3-h type family protein	694	20	0	0.664	1	F:metal ion binding
PvC3H101	Pavir.J37813.1	tpa: rna-binding zinc finger family protein	605	20	0	0.8135	4	F:metal ion binding; F:DNA binding; F:nucleotide binding; F:RNA binding
PvC3H102	Pavir.J40916.1	e3 ubiquitin-protein ligase makorin-like	357	20	0	0.7875	5	F:ligase activity; F:DNA binding; P:protein ubiquitination; C:nucleus; F:zinc ion binding
PvC3H103	Pavir.J40951.1	zinc finger c-x8-c-x5-c-x3-h type family protein	302	20	0	0.8015	3	F:metal ion binding; F:DNA binding; F:RNA binding
